# Supplementary material for: Target of rapamycin controls hyphal growth and pathogenicity through FoTIP4 in Fusarium oxysporum
Source: Mol Plant Pathol. 2021 Jul 20;22(10):1239–55. doi: 10.1111/mpp.13108 (PMC8435236; doi:10.1111/mpp.13108)
Supplement: Supplementary file 11 — TABLE S2 Enriched GO terms among differentially expressed genes [file MPP-22-1239-s001.xlsx]

## Sheet: Table S2
Table S2. Changed in GO terms
Up-regulated GO terms
GO_accession	Description	Term_type	pvalue	DEG_item	DEG_list	Bg_item	Bg_list	Gene_names
GO:1901564	organonitrogen compound metabolic process	biological_process	4.9959e-11	231	1752	1059	11749	FOXG_13739,FOXG_03584,FOXG_09393,FOXG_07677,FOXG_00421,FOXG_07704,FOXG_01907,FOXG_01635,FOXG_06276,FOXG_00630,FOXG_12759,FOXG_07520,FOXG_11500,FOXG_00186,FOXG_01619,FOXG_03469,FOXG_13928,FOXG_03605,FOXG_00308,FOXG_00512,FOXG_09514,FOXG_13671,FOXG_00137,FOXG_07916,FOXG_06405,FOXG_11749,FOXG_05185,FOXG_00125,FOXG_03490,FOXG_01626,FOXG_09243,FOXG_15348,FOXG_11429,FOXG_10439,FOXG_07464,FOXG_07736,FOX…
GO:1901566	organonitrogen compound biosynthetic process	biological_process	3.4557e-10	168	1752	742	11749	FOXG_01760,FOXG_08544,FOXG_00019,FOXG_06385,FOXG_08578,FOXG_05278,FOXG_12657,FOXG_01857,FOXG_03619,FOXG_01927,FOXG_01492,FOXG_08280,FOXG_00802,FOXG_08437,FOXG_00758,FOXG_10653,FOXG_01301,FOXG_13642,FOXG_11407,Novel00544,FOXG_03244,FOXG_05764,FOXG_01413,FOXG_03185,FOXG_04677,FOXG_07665,FOXG_12664,FOXG_02366,FOXG_00951,FOXG_00237,FOXG_00503,FOXG_08747,FOXG_12842,FOXG_16560,FOXG_08058,FOXG_12839,FOX…
GO:0006412	translation	biological_process	4.2829e-10	88	1752	305	11749	FOXG_01456,Novel00720,FOXG_00137,FOXG_03132,FOXG_02384,FOXG_01975,FOXG_07916,FOXG_05553,FOXG_03490,FOXG_00125,FOXG_09245,FOXG_13339,FOXG_13739,FOXG_08194,FOXG_03584,FOXG_01139,FOXG_01907,FOXG_07704,FOXG_05706,FOXG_11500,FOXG_01619,FOXG_03348,FOXG_04169,FOXG_03605,FOXG_00543,FOXG_09467,FOXG_10570,FOXG_05609,FOXG_04262,FOXG_11429,FOXG_10256,FOXG_02778,FOXG_11485,FOXG_01001,FOXG_08040,FOXG_04182,FOX…
GO:0043043	peptide biosynthetic process	biological_process	5.997e-10	89	1752	311	11749	FOXG_08544,FOXG_08425,FOXG_01760,FOXG_03018,FOXG_08578,FOXG_05325,FOXG_01927,FOXG_12884,FOXG_03619,FOXG_01050,FOXG_12657,FOXG_01857,FOXG_08280,FOXG_01492,FOXG_11227,FOXG_00802,FOXG_08113,FOXG_10491,FOXG_09533,FOXG_03068,FOXG_01889,FOXG_12885,FOXG_01135,FOXG_13642,FOXG_05227,FOXG_05764,Novel00544,FOXG_01413,Novel00633,FOXG_03185,FOXG_01654,FOXG_07665,FOXG_03094,FOXG_02366,FOXG_01615,FOXG_05455,FOX…
GO:0005198	structural molecule activity	molecular_function	2.3085e-09	118	1752	443	11749	FOXG_12743,FOXG_11500,FOXG_05706,FOXG_08310,FOXG_02380,FOXG_04169,FOXG_13878,FOXG_05054,FOXG_01619,FOXG_03348,FOXG_01139,FOXG_08194,FOXG_13739,FOXG_13339,FOXG_10540,FOXG_01907,FOXG_07704,FOXG_06331,FOXG_04105,FOXG_05553,FOXG_08117,FOXG_03132,FOXG_02158,FOXG_03729,FOXG_09245,FOXG_08301,FOXG_00125,FOXG_03490,FOXG_04246,FOXG_04444,FOXG_02818,Novel00720,FOXG_03246,FOXG_00773,FOXG_00905,FOXG_08040,FOX…
GO:0006518	peptide metabolic process	biological_process	2.977e-09	89	1752	324	11749	FOXG_09245,FOXG_03490,FOXG_00125,FOXG_05553,FOXG_03132,FOXG_02384,FOXG_01975,FOXG_07916,FOXG_00137,Novel00720,FOXG_01456,FOXG_04169,FOXG_03605,FOXG_01619,FOXG_03348,FOXG_11500,FOXG_05706,FOXG_07704,FOXG_01907,FOXG_03584,FOXG_01139,FOXG_13739,FOXG_13339,FOXG_08194,FOXG_04262,FOXG_10570,FOXG_05609,FOXG_09467,FOXG_00543,FOXG_01036,FOXG_04182,FOXG_08040,FOXG_11485,FOXG_02778,FOXG_11153,FOXG_01001,FOX…
GO:0044444	cytoplasmic part	cellular_component	4.2293e-09	165	1752	717	11749	FOXG_15659,FOXG_11500,FOXG_01914,FOXG_01619,FOXG_04298,FOXG_13739,FOXG_07704,FOXG_01907,FOXG_05496,FOXG_05275,FOXG_00037,FOXG_13885,FOXG_09243,FOXG_00125,FOXG_03490,FOXG_02818,FOXG_01925,FOXG_00773,FOXG_08040,FOXG_00440,FOXG_01001,FOXG_11485,FOXG_05846,FOXG_03061,FOXG_01556,FOXG_04182,FOXG_12053,FOXG_06020,FOXG_03623,FOXG_10570,FOXG_05552,FOXG_07522,FOXG_04262,FOXG_00974,FOXG_00543,FOXG_03613,FOX…
GO:0043604	amide biosynthetic process	biological_process	8.8802e-09	95	1752	360	11749	FOXG_09467,FOXG_00543,FOXG_05609,FOXG_10570,FOXG_08847,FOXG_04262,FOXG_11429,FOXG_10256,FOXG_11485,FOXG_02778,FOXG_01302,FOXG_11153,FOXG_01001,FOXG_08040,FOXG_04182,FOXG_01036,FOXG_01456,Novel00720,FOXG_00137,FOXG_10533,FOXG_03132,FOXG_02384,FOXG_01975,FOXG_07916,FOXG_05553,FOXG_03490,FOXG_05185,FOXG_00125,FOXG_09245,FOXG_13739,FOXG_13339,FOXG_08194,FOXG_01139,FOXG_03584,FOXG_07704,FOXG_01907,FOX…
GO:0043603	cellular amide metabolic process	biological_process	1.6758e-08	98	1752	383	11749	FOXG_04182,FOXG_01036,FOXG_01001,FOXG_01302,FOXG_02778,FOXG_11485,FOXG_11153,FOXG_08040,FOXG_11549,FOXG_10256,FOXG_11429,FOXG_08847,FOXG_04262,FOXG_10570,FOXG_05609,FOXG_09467,FOXG_00543,FOXG_01619,FOXG_03348,FOXG_03605,FOXG_04169,FOXG_01071,FOXG_05706,FOXG_11500,FOXG_01907,FOXG_07704,FOXG_08194,FOXG_13339,FOXG_13739,FOXG_03584,FOXG_01139,FOXG_00125,FOXG_05185,FOXG_03490,FOXG_09245,FOXG_07916,FOX…
GO:0003735	structural constituent of ribosome	molecular_function	1.679e-08	58	1752	201	11749	FOXG_01907,FOXG_00237,FOXG_07704,FOXG_00951,FOXG_13339,FOXG_12887,FOXG_13739,FOXG_08194,FOXG_01615,FOXG_01139,FOXG_01619,FOXG_03348,FOXG_02366,FOXG_04169,FOXG_05706,FOXG_11500,FOXG_11220,Novel00720,FOXG_03490,FOXG_00125,FOXG_13832,FOXG_09245,FOXG_03132,FOXG_07590,FOXG_02068,FOXG_12842,FOXG_05553,FOXG_11383,FOXG_11227,FOXG_00802,FOXG_08280,FOXG_01927,FOXG_03619,FOXG_12884,FOXG_12657,FOXG_01050,FOX…
GO:0005840	ribosome	cellular_component	5.6436e-08	57	1752	203	11749	FOXG_00543,FOXG_05227,FOXG_05764,FOXG_01413,Novel00633,FOXG_09533,FOXG_10570,FOXG_01889,FOXG_03068,FOXG_04262,FOXG_12885,FOXG_01135,FOXG_12884,FOXG_03619,FOXG_01927,FOXG_12657,FOXG_01050,FOXG_08280,FOXG_11227,FOXG_00802,FOXG_08040,FOXG_08544,FOXG_08425,FOXG_01760,FOXG_02778,FOXG_11485,FOXG_01001,FOXG_08578,FOXG_05325,FOXG_04182,FOXG_11220,Novel00720,FOXG_02068,FOXG_05553,FOXG_12842,FOXG_03132,FOX…
GO:0005737	cytoplasm	cellular_component	1.6576e-07	209	1752	980	11749	FOXG_04169,FOXG_03348,FOXG_11472,FOXG_00645,FOXG_03913,FOXG_05706,FOXG_03698,FOXG_00622,FOXG_06244,FOXG_04216,FOXG_01139,FOXG_04474,FOXG_08194,FOXG_13843,FOXG_13339,FOXG_02841,FOXG_02046,FOXG_09245,FOXG_05553,FOXG_17429,FOXG_03132,FOXG_01975,FOXG_03729,FOXG_02384,FOXG_00045,FOXG_08985,FOXG_00035,FOXG_04189,FOXG_04246,Novel00720,FOXG_11102,FOXG_03436,FOXG_03377,FOXG_01475,FOXG_02778,FOXG_13287,FOX…
GO:0006753	nucleoside phosphate metabolic process	biological_process	1.5172e-06	47	1752	168	11749	FOXG_05508,FOXG_01951,FOXG_09393,FOXG_09506,FOXG_02293,FOXG_15445,FOXG_00421,FOXG_07677,FOXG_00622,FOXG_09309,FOXG_07520,FOXG_00308,FOXG_00768,FOXG_16804,FOXG_13928,FOXG_01456,FOXG_00335,FOXG_10440,FOXG_05165,FOXG_00154,FOXG_00194,FOXG_00035,FOXG_01689,FOXG_08747,FOXG_01804,FOXG_04408,FOXG_05112,FOXG_03120,FOXG_04411,FOXG_06116,FOXG_10439,FOXG_09492,FOXG_08437,FOXG_00758,FOXG_00279,FOXG_06246,FOX…
GO:0009117	nucleotide metabolic process	biological_process	1.8338e-06	46	1752	164	11749	FOXG_01456,FOXG_00154,FOXG_00035,FOXG_00194,FOXG_10440,FOXG_00335,FOXG_05165,FOXG_01804,FOXG_04408,FOXG_05112,FOXG_08747,FOXG_01689,FOXG_04411,FOXG_03120,FOXG_06116,FOXG_02293,FOXG_05508,FOXG_01951,FOXG_09393,FOXG_09506,FOXG_07677,FOXG_00622,FOXG_15445,FOXG_00421,FOXG_09309,FOXG_07520,FOXG_00768,FOXG_16804,FOXG_13928,FOXG_00308,FOXG_03244,FOXG_00683,FOXG_00954,FOXG_00461,FOXG_05939,FOXG_09664,FOX…
GO:0044267	cellular protein metabolic process	biological_process	6.6205e-06	211	1752	995	11749	FOXG_03348,FOXG_07892,FOXG_02020,FOXG_04169,FOXG_05706,FOXG_11280,FOXG_12647,FOXG_09334,FOXG_15448,FOXG_01300,FOXG_13339,FOXG_08194,FOXG_01139,FOXG_04216,FOXG_05966,FOXG_09245,FOXG_02384,FOXG_03132,FOXG_01975,FOXG_11140,FOXG_03266,FOXG_14795,FOXG_09359,FOXG_05553,FOXG_09095,FOXG_03067,FOXG_01456,Novel00720,FOXG_11102,FOXG_02778,FOXG_02307,FOXG_10256,FOXG_00056,FOXG_03558,FOXG_09149,FOXG_04163,FOX…
GO:0043228	non-membrane-bounded organelle	cellular_component	2.7238e-05	124	1752	573	11749	FOXG_10027,FOXG_00707,FOXG_00428,FOXG_03149,FOXG_01687,FOXG_02277,FOXG_09699,FOXG_11220,FOXG_10601,FOXG_11253,FOXG_07925,FOXG_13832,FOXG_08523,FOXG_02068,FOXG_12842,FOXG_07590,FOXG_00237,FOXG_00481,FOXG_12917,FOXG_13841,FOXG_01615,FOXG_12887,FOXG_00951,FOXG_11150,FOXG_03715,FOXG_06313,FOXG_02366,FOXG_07881,FOXG_01413,Novel00633,FOXG_00337,FOXG_05227,FOXG_05764,FOXG_01131,FOXG_08097,FOXG_08263,FOX…
GO:0043232	intracellular non-membrane-bounded organelle	cellular_component	3.9557e-05	121	1752	561	11749	FOXG_00543,FOXG_11301,FOXG_10570,FOXG_00949,FOXG_05105,FOXG_04262,FOXG_01424,FOXG_04163,FOXG_00778,FOXG_06020,FOXG_00510,FOXG_01001,FOXG_12732,FOXG_02778,FOXG_11485,FOXG_00548,FOXG_08040,FOXG_04182,Novel00720,FOXG_03365,FOXG_00773,FOXG_00905,FOXG_08150,FOXG_00045,FOXG_01752,FOXG_08117,FOXG_02384,FOXG_11305,FOXG_03132,FOXG_09035,FOXG_05553,FOXG_00125,FOXG_03490,FOXG_09243,FOXG_09245,FOXG_08194,FOX…
GO:0009119	ribonucleoside metabolic process	biological_process	4.027e-05	33	1752	116	11749	FOXG_11669,FOXG_05278,FOXG_00758,FOXG_01924,FOXG_00974,FOXG_05833,FOXG_07540,FOXG_00683,FOXG_03244,FOXG_00954,FOXG_13928,FOXG_00768,FOXG_00308,FOXG_09309,FOXG_07520,FOXG_00630,FOXG_00622,FOXG_07677,FOXG_15445,FOXG_02293,FOXG_09079,FOXG_09393,FOXG_09506,FOXG_01951,FOXG_05508,FOXG_03120,FOXG_06116,FOXG_01804,FOXG_05112,FOXG_00035,FOXG_00194,FOXG_05165,FOXG_01456
GO:0030529	ribonucleoprotein complex	cellular_component	4.1009e-05	70	1752	302	11749	FOXG_03061,FOXG_04182,FOXG_11485,FOXG_02778,FOXG_01001,FOXG_08040,FOXG_05148,FOXG_07757,FOXG_04262,FOXG_10570,FOXG_05404,FOXG_00543,FOXG_01543,FOXG_03348,FOXG_01619,FOXG_04169,FOXG_05706,FOXG_11500,FOXG_06331,FOXG_07704,FOXG_01907,FOXG_13339,FOXG_13739,FOXG_08194,FOXG_01139,FOXG_03490,FOXG_00125,FOXG_09243,FOXG_09245,FOXG_03132,FOXG_05553,Novel00720,FOXG_05325,FOXG_08578,FOXG_08425,FOXG_08544,FOX…
GO:0032991	macromolecular complex	cellular_component	5.1364e-05	235	1752	1200	11749	FOXG_00543,FOXG_00560,FOXG_08551,FOXG_12731,FOXG_07936,FOXG_03613,FOXG_00974,FOXG_04262,FOXG_01424,FOXG_03632,FOXG_07522,FOXG_07757,FOXG_10484,FOXG_05215,FOXG_01661,FOXG_10570,FOXG_05552,FOXG_05148,FOXG_10309,FOXG_03623,FOXG_06020,Novel00604,FOXG_01036,FOXG_05846,FOXG_12053,FOXG_04182,FOXG_03061,FOXG_08040,FOXG_01912,FOXG_09349,FOXG_11485,FOXG_12732,FOXG_01001,FOXG_00905,FOXG_00773,FOXG_07754,FOX…
GO:0007264	small GTPase mediated signal transduction	biological_process	7.3502e-05	35	1752	105	11749	FOXG_00379,FOXG_01635,FOXG_00296,FOXG_05293,FOXG_09506,FOXG_04177,FOXG_06384,FOXG_11465,FOXG_09453,FOXG_07964,FOXG_04910,FOXG_03382,FOXG_12839,FOXG_06321,FOXG_09359,FOXG_02418,FOXG_06247,FOXG_10439,FOXG_04235,FOXG_09836,FOXG_11345,FOXG_13731,FOXG_03243,FOXG_08282,FOXG_01532,FOXG_13835,FOXG_13911,FOXG_08101,FOXG_11523,FOXG_11176,FOXG_10306,FOXG_09392,FOXG_11573,FOXG_01817,FOXG_08434
GO:0019693	ribose phosphate metabolic process	biological_process	8.3703e-05	32	1752	115	11749	FOXG_01456,FOXG_00035,FOXG_00194,FOXG_10440,FOXG_05165,FOXG_01804,FOXG_05112,FOXG_06116,FOXG_03120,FOXG_02293,FOXG_01951,FOXG_05508,FOXG_09393,FOXG_09506,FOXG_07677,FOXG_00622,FOXG_15445,FOXG_09309,FOXG_07520,FOXG_00768,FOXG_13928,FOXG_00308,FOXG_00683,FOXG_03244,FOXG_00954,FOXG_05833,FOXG_00974,FOXG_10439,FOXG_00758,FOXG_00279,FOXG_11669,FOXG_05278
GO:0042278	purine nucleoside metabolic process	biological_process	9.8956e-05	30	1752	107	11749	FOXG_05112,FOXG_01804,FOXG_05833,FOXG_06116,FOXG_00974,FOXG_03120,FOXG_00954,FOXG_00683,FOXG_03244,FOXG_01456,FOXG_05165,FOXG_00194,FOXG_00035,FOXG_07520,FOXG_09309,FOXG_00630,FOXG_00308,FOXG_11669,FOXG_13928,FOXG_05278,FOXG_00768,FOXG_09506,FOXG_09393,FOXG_05508,FOXG_01951,FOXG_02293,FOXG_15445,FOXG_00758,FOXG_00622,FOXG_07677
GO:0046128	purine ribonucleoside metabolic process	biological_process	9.8956e-05	30	1752	107	11749	FOXG_00194,FOXG_00035,FOXG_05165,FOXG_01456,FOXG_03244,FOXG_00683,FOXG_00954,FOXG_03120,FOXG_06116,FOXG_00974,FOXG_05833,FOXG_01804,FOXG_05112,FOXG_07677,FOXG_00622,FOXG_00758,FOXG_15445,FOXG_02293,FOXG_05508,FOXG_01951,FOXG_09506,FOXG_09393,FOXG_00768,FOXG_05278,FOXG_11669,FOXG_13928,FOXG_00308,FOXG_00630,FOXG_09309,FOXG_07520
GO:0031090	organelle membrane	cellular_component	0.00010186	66	1752	273	11749	FOXG_15659,FOXG_04216,FOXG_04298,FOXG_02841,FOXG_01635,FOXG_03698,FOXG_05275,FOXG_00622,FOXG_05553,FOXG_00037,FOXG_17429,FOXG_13885,FOXG_03729,FOXG_02046,FOXG_09243,FOXG_04246,FOXG_11102,FOXG_03135,FOXG_05846,FOXG_01556,FOXG_12053,FOXG_03623,FOXG_03553,FOXG_00974,FOXG_09293,FOXG_09447,FOXG_03613,FOXG_05131,FOXG_12731,FOXG_05178,FOXG_01984,FOXG_05255,FOXG_13540,FOXG_01980,FOXG_01288,FOXG_08139,FOX…
GO:0044281	small molecule metabolic process	biological_process	0.0001076	163	1752	837	11749	FOXG_10440,FOXG_02010,FOXG_00194,FOXG_05490,FOXG_11398,FOXG_09346,FOXG_12787,FOXG_01689,FOXG_08747,FOXG_05112,FOXG_16560,FOXG_02011,FOXG_11134,FOXG_00503,FOXG_00904,FOXG_04977,FOXG_13677,FOXG_08155,FOXG_03185,FOXG_07665,FOXG_05939,FOXG_11296,FOXG_15409,FOXG_00954,FOXG_03244,Novel00544,FOXG_09273,FOXG_11326,FOXG_01301,FOXG_13642,FOXG_10653,FOXG_05833,FOXG_08437,FOXG_00758,FOXG_02372,FOXG_01857,FOX…
GO:0009141	nucleoside triphosphate metabolic process	biological_process	0.00018348	25	1752	87	11749	FOXG_03244,FOXG_00683,FOXG_01456,FOXG_00954,FOXG_00194,FOXG_00035,FOXG_05165,FOXG_00335,FOXG_01804,FOXG_05112,FOXG_06116,FOXG_00974,FOXG_02293,FOXG_09506,FOXG_05508,FOXG_01951,FOXG_00622,FOXG_00758,FOXG_07677,FOXG_15445,FOXG_07520,FOXG_11669,FOXG_13928,FOXG_00768,FOXG_00308
GO:0006163	purine nucleotide metabolic process	biological_process	0.00020788	31	1752	117	11749	FOXG_05165,FOXG_00035,FOXG_00194,FOXG_00954,FOXG_01456,FOXG_03244,FOXG_00683,FOXG_06116,FOXG_00974,FOXG_03120,FOXG_08747,FOXG_01804,FOXG_05833,FOXG_05112,FOXG_00421,FOXG_15445,FOXG_07677,FOXG_00758,FOXG_00622,FOXG_05508,FOXG_01951,FOXG_09506,FOXG_09393,FOXG_02293,FOXG_00308,FOXG_00768,FOXG_05278,FOXG_13928,FOXG_11669,FOXG_09309,FOXG_07520
GO:0098798	mitochondrial protein complex	cellular_component	0.00021577	18	1752	53	11749	FOXG_04291,FOXG_05112,FOXG_06283,Novel00392,FOXG_09326,FOXG_00974,FOXG_03613,FOXG_00194,FOXG_08239,FOXG_03018,FOXG_01980,FOXG_12053,FOXG_05846,FOXG_15469,FOXG_02841,FOXG_03623,FOXG_00758,FOXG_00622
GO:0072521	purine-containing compound metabolic process	biological_process	0.00028126	32	1752	124	11749	FOXG_00974,FOXG_05833,FOXG_00954,FOXG_03244,FOXG_00683,FOXG_11669,FOXG_05278,FOXG_00758,FOXG_06116,FOXG_03120,FOXG_08747,FOXG_01804,FOXG_05112,FOXG_05165,FOXG_00194,FOXG_00035,FOXG_01456,FOXG_00308,FOXG_13928,FOXG_00768,FOXG_09309,FOXG_07520,FOXG_00630,FOXG_15445,FOXG_00421,FOXG_00622,FOXG_07677,FOXG_09393,FOXG_09506,FOXG_01951,FOXG_05508,FOXG_02293
GO:0009144	purine nucleoside triphosphate metabolic process	biological_process	0.00029105	24	1752	85	11749	FOXG_00194,FOXG_00035,FOXG_05165,FOXG_00683,FOXG_03244,FOXG_01456,FOXG_00954,FOXG_00974,FOXG_06116,FOXG_01804,FOXG_05112,FOXG_00758,FOXG_00622,FOXG_07677,FOXG_15445,FOXG_02293,FOXG_09506,FOXG_05508,FOXG_01951,FOXG_13928,FOXG_11669,FOXG_00768,FOXG_00308,FOXG_07520
GO:0009199	ribonucleoside triphosphate metabolic process	biological_process	0.00029105	24	1752	85	11749	FOXG_02293,FOXG_09506,FOXG_01951,FOXG_05508,FOXG_00758,FOXG_00622,FOXG_07677,FOXG_15445,FOXG_07520,FOXG_11669,FOXG_13928,FOXG_00768,FOXG_00308,FOXG_03244,FOXG_00683,FOXG_01456,FOXG_00954,FOXG_00194,FOXG_00035,FOXG_05165,FOXG_05112,FOXG_01804,FOXG_00974,FOXG_06116
GO:0009205	purine ribonucleoside triphosphate metabolic process	biological_process	0.00029105	24	1752	85	11749	FOXG_05165,FOXG_00035,FOXG_00194,FOXG_00954,FOXG_03244,FOXG_00683,FOXG_01456,FOXG_00974,FOXG_06116,FOXG_01804,FOXG_05112,FOXG_15445,FOXG_00758,FOXG_00622,FOXG_07677,FOXG_09506,FOXG_01951,FOXG_05508,FOXG_02293,FOXG_00308,FOXG_13928,FOXG_11669,FOXG_00768,FOXG_07520
GO:0055086	nucleobase-containing small molecule metabolic process	biological_process	0.00034355	55	1752	236	11749	FOXG_09506,FOXG_09393,FOXG_01951,FOXG_05508,FOXG_02293,FOXG_09079,FOXG_00421,FOXG_15445,FOXG_00622,FOXG_01052,FOXG_07677,FOXG_09309,FOXG_07520,FOXG_00630,FOXG_00308,FOXG_13928,FOXG_00768,FOXG_16804,FOXG_13677,FOXG_01456,FOXG_05165,FOXG_00335,FOXG_10440,FOXG_00154,FOXG_00194,FOXG_00035,FOXG_08747,FOXG_08546,FOXG_01689,FOXG_01804,FOXG_04408,FOXG_05112,FOXG_04411,FOXG_06116,FOXG_03120,FOXG_10439,FOX…
GO:0009165	nucleotide biosynthetic process	biological_process	0.00038035	26	1752	97	11749	FOXG_07677,FOXG_00758,FOXG_00622,FOXG_00421,FOXG_08437,FOXG_02293,FOXG_01951,FOXG_00768,FOXG_16804,FOXG_05278,FOXG_09309,FOXG_06246,FOXG_00154,FOXG_05939,FOXG_09664,FOXG_01456,FOXG_03244,FOXG_00683,FOXG_00461,FOXG_04411,FOXG_06116,FOXG_03120,FOXG_00974,FOXG_11479,FOXG_08747,FOXG_01689
GO:1901293	nucleoside phosphate biosynthetic process	biological_process	0.00038035	26	1752	97	11749	FOXG_00154,FOXG_05939,FOXG_09664,FOXG_01456,FOXG_03244,FOXG_00683,FOXG_00461,FOXG_00974,FOXG_04411,FOXG_06116,FOXG_03120,FOXG_11479,FOXG_08747,FOXG_01689,FOXG_07677,FOXG_00622,FOXG_00758,FOXG_00421,FOXG_08437,FOXG_02293,FOXG_01951,FOXG_00768,FOXG_16804,FOXG_05278,FOXG_09309,FOXG_06246
GO:0019538	protein metabolic process	biological_process	0.00038513	269	1752	1411	11749	FOXG_00125,FOXG_05718,FOXG_00512,FOXG_03370,FOXG_00137,FOXG_08140,FOXG_03605,FOXG_08215,FOXG_01025,FOXG_01619,FOXG_03584,FOXG_10540,FOXG_07704,FOXG_06085,FOXG_03632,FOXG_08759,FOXG_07548,FOXG_09295,FOXG_00543,FOXG_04361,FOXG_11485,FOXG_01836,FOXG_15771,FOXG_11429,FOXG_02068,FOXG_03065,FOXG_09439,FOXG_08114,FOXG_00619,FOXG_00879,FOXG_01842,FOXG_01985,FOXG_11220,FOXG_01980,FOXG_03094,FOXG_03668,FOX…
GO:0009150	purine ribonucleotide metabolic process	biological_process	0.00044581	29	1752	110	11749	FOXG_05508,FOXG_01951,FOXG_09393,FOXG_09506,FOXG_02293,FOXG_15445,FOXG_07677,FOXG_00758,FOXG_00622,FOXG_09309,FOXG_07520,FOXG_00308,FOXG_00768,FOXG_11669,FOXG_05278,FOXG_13928,FOXG_00954,FOXG_01456,FOXG_00683,FOXG_03244,FOXG_05165,FOXG_00035,FOXG_00194,FOXG_05112,FOXG_01804,FOXG_05833,FOXG_00974,FOXG_06116,FOXG_03120
GO:0009259	ribonucleotide metabolic process	biological_process	0.00044581	29	1752	110	11749	FOXG_00954,FOXG_01456,FOXG_03244,FOXG_00683,FOXG_05165,FOXG_00035,FOXG_00194,FOXG_05833,FOXG_01804,FOXG_05112,FOXG_03120,FOXG_06116,FOXG_00974,FOXG_05508,FOXG_01951,FOXG_09393,FOXG_09506,FOXG_02293,FOXG_15445,FOXG_07677,FOXG_00622,FOXG_00758,FOXG_09309,FOXG_07520,FOXG_00308,FOXG_00768,FOXG_13928,FOXG_05278,FOXG_11669
GO:0046034	ATP metabolic process	biological_process	0.00045679	23	1752	83	11749	FOXG_00954,FOXG_01456,FOXG_00683,FOXG_03244,FOXG_05165,FOXG_00035,FOXG_00194,FOXG_05112,FOXG_01804,FOXG_00974,FOXG_06116,FOXG_01951,FOXG_05508,FOXG_09506,FOXG_02293,FOXG_15445,FOXG_00622,FOXG_00758,FOXG_07520,FOXG_00308,FOXG_00768,FOXG_13928,FOXG_11669
GO:0044455	mitochondrial membrane part	cellular_component	0.00049093	18	1752	56	11749	FOXG_01980,FOXG_03018,FOXG_05846,FOXG_12053,FOXG_03623,FOXG_02841,FOXG_15469,FOXG_00758,FOXG_00622,FOXG_06283,FOXG_09326,Novel00392,FOXG_04291,FOXG_05112,FOXG_00974,FOXG_03613,FOXG_08239,FOXG_00194
GO:0004733	pyridoxamine-phosphate oxidase activity	molecular_function	0.00055056	4	1752	5	11749	FOXG_06342,FOXG_06350,FOXG_03109,FOXG_02778
GO:0019899	enzyme binding	molecular_function	0.00055901	19	1752	46	11749	FOXG_04894,FOXG_07936,FOXG_10313,FOXG_11253,FOXG_07967,FOXG_09257,FOXG_03266,FOXG_06323,FOXG_12830,FOXG_08280,FOXG_08132,FOXG_08431,FOXG_03623,FOXG_01449,FOXG_02400,FOXG_01631,FOXG_07756,FOXG_03641,FOXG_03726
GO:0016868	intramolecular transferase activity, phosphotransferases	molecular_function	0.00056503	6	1752	8	11749	FOXG_16804,FOXG_00012,FOXG_00256,FOXG_00670,FOXG_07760,FOXG_01689
GO:0016209	antioxidant activity	molecular_function	0.00069673	20	1752	74	11749	FOXG_15294,FOXG_00142,FOXG_15430,FOXG_11102,FOXG_05366,FOXG_04389,FOXG_09796,FOXG_06138,FOXG_09112,FOXG_08535,FOXG_10349,FOXG_13757,FOXG_07868,FOXG_17180,FOXG_00140,FOXG_12892,FOXG_00706,FOXG_03915,FOXG_12260,FOXG_05110
GO:0016830	carbon-carbon lyase activity	molecular_function	0.00083597	25	1752	83	11749	FOXG_00018,FOXG_03418,FOXG_08982,FOXG_11624,FOXG_08080,FOXG_03244,FOXG_03606,FOXG_03206,FOXG_04998,FOXG_00461,FOXG_01303,FOXG_10275,FOXG_08690,FOXG_05165,FOXG_02146,FOXG_12759,FOXG_07950,FOXG_03250,FOXG_02255,FOXG_00019,FOXG_05403,FOXG_10104,FOXG_11134,FOXG_07910,FOXG_08766
GO:0008519	ammonium transmembrane transporter activity	molecular_function	0.00091275	5	1752	6	11749	FOXG_00527,FOXG_00426,FOXG_01863,FOXG_04437,FOXG_04616
GO:0015696	ammonium transport	biological_process	0.00091275	5	1752	6	11749	FOXG_00426,FOXG_00527,FOXG_01863,FOXG_04437,FOXG_04616
GO:0004190	aspartic-type endopeptidase activity	molecular_function	0.00091939	27	1752	101	11749	FOXG_06331,FOXG_11705,FOXG_11325,FOXG_05275,FOXG_05455,FOXG_03159,FOXG_04175,FOXG_08449,FOXG_13837,FOXG_03668,FOXG_06257,FOXG_06313,FOXG_08578,FOXG_01825,FOXG_11131,FOXG_11947,FOXG_08548,FOXG_05352,FOXG_17461,FOXG_11508,FOXG_04998,FOXG_02861,FOXG_12890,FOXG_04156,FOXG_09428,FOXG_12714,FOXG_12742
GO:0070001	aspartic-type peptidase activity	molecular_function	0.00091939	27	1752	101	11749	FOXG_04998,FOXG_11508,FOXG_12742,FOXG_09428,FOXG_12714,FOXG_04156,FOXG_02861,FOXG_12890,FOXG_04175,FOXG_08449,FOXG_03159,FOXG_05455,FOXG_11325,FOXG_06331,FOXG_11705,FOXG_05275,FOXG_05352,FOXG_17461,FOXG_01825,FOXG_11947,FOXG_11131,FOXG_08548,FOXG_13837,FOXG_06257,FOXG_08578,FOXG_06313,FOXG_03668
GO:0016829	lyase activity	molecular_function	0.0012782	62	1752	305	11749	FOXG_05173,FOXG_09341,FOXG_12147,FOXG_11326,FOXG_12705,FOXG_11059,FOXG_07485,FOXG_13857,FOXG_08690,FOXG_11296,FOXG_01303,FOXG_05798,FOXG_09697,FOXG_12660,FOXG_03606,FOXG_03244,FOXG_11210,FOXG_00461,FOXG_08042,FOXG_03250,FOXG_03569,FOXG_00019,FOXG_06385,FOXG_02255,FOXG_03436,FOXG_09258,FOXG_02146,FOXG_07794,FOXG_11426,FOXG_07558,FOXG_11707,FOXG_02126,FOXG_03085,FOXG_07910,FOXG_11064,FOXG_08080,FOX…
GO:0007154	cell communication	biological_process	0.0013032	120	1752	549	11749	FOXG_08634,FOXG_06321,FOXG_13629,FOXG_11317,Novel00275,FOXG_15633,FOXG_11305,FOXG_06014,FOXG_09359,FOXG_08110,FOXG_04243,FOXG_01997,FOXG_13671,FOXG_03088,FOXG_01694,FOXG_04910,FOXG_04444,FOXG_03419,FOXG_01126,FOXG_07978,FOXG_02380,FOXG_11524,FOXG_06384,FOXG_13878,FOXG_00645,FOXG_05352,FOXG_09453,FOXG_05496,FOXG_00379,FOXG_01489,FOXG_06276,FOXG_01635,FOXG_00296,FOXG_07611,FOXG_09506,FOXG_11291,FOX…
GO:0003924	GTPase activity	molecular_function	0.0013077	58	1752	204	11749	FOXG_04162,FOXG_06069,FOXG_00066,FOXG_02339,FOXG_10439,FOXG_03449,FOXG_13731,FOXG_07755,FOXG_01943,FOXG_00655,FOXG_09836,FOXG_17461,FOXG_03243,FOXG_00990,FOXG_01532,FOXG_10436,FOXG_08282,FOXG_08361,FOXG_11523,FOXG_08101,FOXG_13911,FOXG_09392,FOXG_10306,FOXG_08360,FOXG_07741,FOXG_06276,FOXG_01635,FOXG_09366,FOXG_00379,FOXG_05293,FOXG_00296,FOXG_04837,FOXG_04693,FOXG_02052,FOXG_06384,FOXG_07892,FOX…
GO:0009126	purine nucleoside monophosphate metabolic process	biological_process	0.0013301	23	1752	89	11749	FOXG_02293,FOXG_09506,FOXG_01951,FOXG_05508,FOXG_00758,FOXG_00622,FOXG_15445,FOXG_07520,FOXG_13928,FOXG_11669,FOXG_00768,FOXG_00308,FOXG_00683,FOXG_03244,FOXG_01456,FOXG_00954,FOXG_00035,FOXG_00194,FOXG_05165,FOXG_01804,FOXG_05112,FOXG_06116,FOXG_00974
GO:0009161	ribonucleoside monophosphate metabolic process	biological_process	0.0013301	23	1752	89	11749	FOXG_01804,FOXG_05112,FOXG_06116,FOXG_00974,FOXG_00954,FOXG_00683,FOXG_03244,FOXG_01456,FOXG_05165,FOXG_00194,FOXG_00035,FOXG_07520,FOXG_00308,FOXG_13928,FOXG_11669,FOXG_00768,FOXG_09506,FOXG_05508,FOXG_01951,FOXG_02293,FOXG_15445,FOXG_00758,FOXG_00622
GO:0009167	purine ribonucleoside monophosphate metabolic process	biological_process	0.0013301	23	1752	89	11749	FOXG_00194,FOXG_00035,FOXG_05165,FOXG_03244,FOXG_00683,FOXG_01456,FOXG_00954,FOXG_06116,FOXG_00974,FOXG_05112,FOXG_01804,FOXG_00758,FOXG_00622,FOXG_15445,FOXG_02293,FOXG_09506,FOXG_01951,FOXG_05508,FOXG_13928,FOXG_11669,FOXG_00768,FOXG_00308,FOXG_07520
GO:0009123	nucleoside monophosphate metabolic process	biological_process	0.0013327	24	1752	95	11749	FOXG_08437,FOXG_15445,FOXG_00758,FOXG_00622,FOXG_09506,FOXG_01951,FOXG_05508,FOXG_02293,FOXG_00308,FOXG_13928,FOXG_11669,FOXG_00768,FOXG_07520,FOXG_05165,FOXG_00035,FOXG_00194,FOXG_00954,FOXG_00683,FOXG_03244,FOXG_01456,FOXG_00974,FOXG_06116,FOXG_01804,FOXG_05112
GO:0009163	nucleoside biosynthetic process	biological_process	0.0014584	18	1752	62	11749	FOXG_06116,FOXG_00974,FOXG_03120,FOXG_07540,FOXG_01456,FOXG_03244,FOXG_00683,FOXG_00768,FOXG_05278,FOXG_00630,FOXG_09309,FOXG_07677,FOXG_00758,FOXG_00622,FOXG_01924,FOXG_09079,FOXG_02293,FOXG_01951
GO:0042455	ribonucleoside biosynthetic process	biological_process	0.0014584	18	1752	62	11749	FOXG_01951,FOXG_02293,FOXG_09079,FOXG_01924,FOXG_00622,FOXG_00758,FOXG_07677,FOXG_09309,FOXG_00630,FOXG_05278,FOXG_00768,FOXG_03244,FOXG_00683,FOXG_01456,FOXG_07540,FOXG_03120,FOXG_06116,FOXG_00974
GO:1901659	glycosyl compound biosynthetic process	biological_process	0.0014584	18	1752	62	11749	FOXG_06116,FOXG_03120,FOXG_00974,FOXG_07540,FOXG_01456,FOXG_03244,FOXG_00683,FOXG_00768,FOXG_05278,FOXG_00630,FOXG_09309,FOXG_01924,FOXG_07677,FOXG_00758,FOXG_00622,FOXG_01951,FOXG_09079,FOXG_02293
GO:0004298	threonine-type endopeptidase activity	molecular_function	0.0014876	7	1752	15	11749	FOXG_02020,FOXG_05173,FOXG_00189,FOXG_13824,FOXG_06442,FOXG_08551,FOXG_00151
GO:0070003	threonine-type peptidase activity	molecular_function	0.0014876	7	1752	15	11749	FOXG_02020,FOXG_05173,FOXG_00189,FOXG_06442,FOXG_13824,FOXG_00151,FOXG_08551
GO:0044769	ATPase activity, coupled to transmembrane movement of ions, rotational mechanism	molecular_function	0.0015717	5	1752	9	11749	FOXG_00758,FOXG_03408,FOXG_00768,FOXG_02293,FOXG_01951
GO:0098800	inner mitochondrial membrane protein complex	cellular_component	0.0016285	13	1752	40	11749	FOXG_03623,FOXG_15469,FOXG_03613,FOXG_00622,FOXG_00758,FOXG_00194,FOXG_09326,FOXG_05112,FOXG_03018,FOXG_04291,FOXG_00974,FOXG_05846,FOXG_12053
GO:0016853	isomerase activity	molecular_function	0.001703	32	1752	125	11749	FOXG_01703,FOXG_05105,FOXG_01111,FOXG_00012,FOXG_08257,FOXG_00461,FOXG_07799,FOXG_01690,FOXG_15416,FOXG_06359,FOXG_05484,FOXG_10439,FOXG_07760,FOXG_01924,FOXG_00825,FOXG_11203,FOXG_03798,FOXG_12842,FOXG_01689,FOXG_02233,FOXG_00256,FOXG_00512,FOXG_09196,FOXG_10440,FOXG_07520,FOXG_16804,FOXG_13733,FOXG_15946,FOXG_03792,FOXG_03118,FOXG_02428,FOXG_00670
GO:0023052	signaling	biological_process	0.0017884	116	1752	530	11749	FOXG_01532,FOXG_00185,FOXG_01459,FOXG_08866,FOXG_07671,FOXG_09392,FOXG_10306,FOXG_11176,FOXG_03674,FOXG_09250,FOXG_12404,FOXG_01817,FOXG_08434,FOXG_09416,FOXG_11573,FOXG_04274,FOXG_13761,FOXG_12727,FOXG_08113,FOXG_13765,FOXG_02372,FOXG_03161,FOXG_02418,FOXG_06294,FOXG_13617,FOXG_13731,FOXG_09836,FOXG_05038,FOXG_01767,FOXG_01068,FOXG_09048,FOXG_07604,FOXG_09348,FOXG_07964,FOXG_03149,FOXG_00154,FOX…
GO:0044700	single organism signaling	biological_process	0.0017884	116	1752	530	11749	FOXG_09453,FOXG_05352,FOXG_00645,FOXG_13878,FOXG_11524,FOXG_02380,FOXG_06384,FOXG_09506,FOXG_07611,FOXG_00296,FOXG_01635,FOXG_06276,FOXG_01489,FOXG_00379,FOXG_05496,FOXG_09359,FOXG_11305,FOXG_06014,FOXG_15633,FOXG_11317,Novel00275,FOXG_13629,FOXG_06321,FOXG_03419,FOXG_01126,FOXG_07978,FOXG_04444,FOXG_01694,FOXG_04910,FOXG_03088,FOXG_13671,FOXG_01997,FOXG_04243,FOXG_08110,FOXG_02181,FOXG_03243,FOX…
GO:0098796	membrane protein complex	cellular_component	0.0017929	74	1752	327	11749	FOXG_01980,FOXG_09067,FOXG_01951,FOXG_01460,FOXG_15946,FOXG_00415,FOXG_08139,FOXG_01544,FOXG_10543,FOXG_02014,Novel00392,FOXG_09326,FOXG_04291,FOXG_01804,FOXG_05112,FOXG_09267,FOXG_12890,FOXG_06116,FOXG_01705,FOXG_08589,FOXG_11304,FOXG_03041,FOXG_08239,FOXG_07895,FOXG_00194,FOXG_03149,FOXG_01767,FOXG_17461,FOXG_03018,FOXG_07755,FOXG_03726,FOXG_10377,FOXG_15469,FOXG_08280,FOXG_00758,FOXG_08518,FOX…
GO:0005739	mitochondrion	cellular_component	0.0018058	33	1752	142	11749	FOXG_00974,FOXG_06283,FOXG_00185,FOXG_03613,FOXG_05178,FOXG_01556,FOXG_12053,FOXG_05846,FOXG_03436,FOXG_03018,FOXG_01767,FOXG_03377,FOXG_08786,FOXG_00758,FOXG_13287,FOXG_15469,FOXG_03623,FOXG_02046,FOXG_04291,FOXG_05112,FOXG_09326,FOXG_00037,Novel00392,FOXG_00194,FOXG_08985,FOXG_08239,FOXG_01914,FOXG_03348,FOXG_01980,FOXG_05491,FOXG_06244,FOXG_00622,FOXG_02841
GO:0015672	monovalent inorganic cation transport	biological_process	0.0018365	50	1752	234	11749	FOXG_03135,FOXG_02146,FOXG_16864,FOXG_08423,FOXG_11541,FOXG_00528,FOXG_12148,FOXG_03982,FOXG_00758,FOXG_05215,FOXG_06283,FOXG_11407,FOXG_00056,FOXG_00974,FOXG_00683,FOXG_03244,FOXG_09273,FOXG_00954,FOXG_06169,FOXG_13928,FOXG_00768,FOXG_00308,FOXG_04437,FOXG_04616,FOXG_02293,FOXG_13339,FOXG_09201,FOXG_00527,FOXG_01951,FOXG_00622,FOXG_03408,FOXG_11749,FOXG_01804,FOXG_02011,FOXG_17429,FOXG_11624,FOX…
GO:0004812	aminoacyl-tRNA ligase activity	molecular_function	0.0023108	21	1752	60	11749	FOXG_00137,FOXG_02010,FOXG_01456,Novel00544,FOXG_00879,FOXG_01985,FOXG_09467,FOXG_13642,FOXG_01975,FOXG_02384,FOXG_10491,FOXG_00503,FOXG_11429,FOXG_10256,FOXG_01857,FOXG_03584,FOXG_03094,FOXG_08578,FOXG_07665,FOXG_03018,FOXG_03185
GO:0098803	respiratory chain complex	cellular_component	0.0023201	7	1752	16	11749	FOXG_09326,FOXG_05112,FOXG_03018,FOXG_15469,FOXG_03613,FOXG_04291,FOXG_00194
GO:0005839	proteasome core complex	cellular_component	0.0023589	8	1752	18	11749	FOXG_00189,FOXG_03558,FOXG_05173,FOXG_02020,FOXG_00151,FOXG_08551,FOXG_13824,FOXG_06442
GO:0006418	tRNA aminoacylation for protein translation	biological_process	0.0024045	21	1752	60	11749	FOXG_03584,FOXG_01857,FOXG_11429,FOXG_10256,FOXG_00503,FOXG_10491,FOXG_03185,FOXG_03018,FOXG_07665,FOXG_08578,FOXG_03094,FOXG_09467,FOXG_01985,Novel00544,FOXG_01456,FOXG_00879,FOXG_02010,FOXG_00137,FOXG_01975,FOXG_02384,FOXG_13642
GO:0016866	intramolecular transferase activity	molecular_function	0.0024901	12	1752	29	11749	FOXG_07799,FOXG_12842,FOXG_01690,FOXG_01689,FOXG_16804,FOXG_00256,FOXG_00012,FOXG_06359,FOXG_00512,FOXG_07760,FOXG_03792,FOXG_00670
GO:0004611	phosphoenolpyruvate carboxykinase activity	molecular_function	0.0025914	4	1752	5	11749	FOXG_02255,FOXG_03418,FOXG_03606,FOXG_03206
GO:0007165	signal transduction	biological_process	0.0027745	114	1752	526	11749	FOXG_02181,FOXG_03243,FOXG_11345,FOXG_08590,FOXG_06020,FOXG_04235,FOXG_06247,FOXG_15348,FOXG_10439,FOXG_04248,FOXG_00919,FOXG_11291,FOXG_11523,FOXG_09293,FOXG_04063,FOXG_09314,FOXG_13835,FOXG_03682,FOXG_13911,FOXG_08101,FOXG_08282,FOXG_08410,FOXG_05352,FOXG_09453,FOXG_00645,FOXG_11524,FOXG_06384,FOXG_02380,FOXG_13878,FOXG_07611,FOXG_09506,FOXG_00296,FOXG_01489,FOXG_01635,FOXG_06276,FOXG_05496,FOX…
GO:0006520	cellular amino acid metabolic process	biological_process	0.0028595	64	1752	310	11749	FOXG_01302,FOXG_11783,FOXG_11707,FOXG_15348,FOXG_10256,FOXG_11429,FOXG_08847,FOXG_08031,FOXG_02315,FOXG_11059,FOXG_11281,FOXG_09467,FOXG_08042,FOXG_07936,FOXG_06251,FOXG_00186,FOXG_03469,FOXG_12759,FOXG_00559,FOXG_03584,FOXG_01626,FOXG_05185,FOXG_06405,FOXG_02384,FOXG_11520,FOXG_06399,FOXG_01975,FOXG_10533,FOXG_00827,FOXG_00137,FOXG_01456,FOXG_13671,FOXG_08578,FOXG_07604,FOXG_03018,FOXG_10491,FOX…
GO:0004853	uroporphyrinogen decarboxylase activity	molecular_function	0.0029233	3	1752	3	11749	FOXG_12759,FOXG_00018,FOXG_00019
GO:0051536	iron-sulfur cluster binding	molecular_function	0.0031863	22	1752	76	11749	FOXG_09278,FOXG_08455,FOXG_04910,FOXG_07978,FOXG_03601,FOXG_05404,FOXG_07823,FOXG_08410,FOXG_09697,FOXG_10653,FOXG_08175,FOXG_06134,FOXG_11429,FOXG_10560,FOXG_10104,FOXG_11147,FOXG_03192,FOXG_11485,FOXG_02756,FOXG_16843,FOXG_09324,FOXG_09349
GO:0051540	metal cluster binding	molecular_function	0.0031863	22	1752	76	11749	FOXG_11147,FOXG_10560,FOXG_11429,FOXG_10104,FOXG_11485,FOXG_02756,FOXG_03192,FOXG_09349,FOXG_09324,FOXG_16843,FOXG_08410,FOXG_07823,FOXG_05404,FOXG_09697,FOXG_08455,FOXG_09278,FOXG_03601,FOXG_07978,FOXG_04910,FOXG_08175,FOXG_06134,FOXG_10653
GO:0005672	transcription factor TFIIA complex	cellular_component	0.003247	10	1752	23	11749	FOXG_00707,FOXG_05332,FOXG_02296,FOXG_01996,FOXG_08063,FOXG_01426,FOXG_06188,FOXG_01661,FOXG_07837,FOXG_03044
GO:0005746	mitochondrial respiratory chain	cellular_component	0.0032703	7	1752	17	11749	FOXG_00194,FOXG_15469,FOXG_05112,FOXG_03018,FOXG_04291,FOXG_03613,FOXG_09326
GO:0070469	respiratory chain	cellular_component	0.0032703	7	1752	17	11749	FOXG_00194,FOXG_03613,FOXG_04291,FOXG_15469,FOXG_05112,FOXG_03018,FOXG_09326
GO:0016875	ligase activity, forming carbon-oxygen bonds	molecular_function	0.003308	21	1752	62	11749	FOXG_07665,FOXG_03018,FOXG_03185,FOXG_08578,FOXG_03094,FOXG_11429,FOXG_10256,FOXG_01857,FOXG_03584,FOXG_10491,FOXG_00503,FOXG_01975,FOXG_02384,FOXG_13642,FOXG_00879,Novel00544,FOXG_01456,FOXG_01985,FOXG_09467,FOXG_00137,FOXG_02010
GO:0016876	ligase activity, forming aminoacyl-tRNA and related compounds	molecular_function	0.003308	21	1752	62	11749	FOXG_01857,FOXG_03584,FOXG_10256,FOXG_11429,FOXG_10491,FOXG_00503,FOXG_03185,FOXG_07665,FOXG_03018,FOXG_08578,FOXG_03094,FOXG_09467,FOXG_01456,Novel00544,FOXG_00879,FOXG_01985,FOXG_00137,FOXG_02010,FOXG_01975,FOXG_02384,FOXG_13642
GO:0015077	monovalent inorganic cation transmembrane transporter activity	molecular_function	0.0033608	42	1752	179	11749	FOXG_00528,FOXG_11541,FOXG_01556,FOXG_02146,FOXG_00758,FOXG_08348,FOXG_07631,FOXG_11388,FOXG_00974,FOXG_00056,FOXG_06283,FOXG_05215,FOXG_00185,FOXG_15678,FOXG_03613,FOXG_00683,FOXG_03244,FOXG_04616,FOXG_04437,FOXG_00768,FOXG_06169,FOXG_05125,FOXG_13797,FOXG_03408,FOXG_00622,FOXG_00527,FOXG_01951,FOXG_05099,FOXG_02293,FOXG_13925,FOXG_09243,FOXG_06116,FOXG_11624,FOXG_07895,FOXG_01863,FOXG_00773,FOX…
GO:0043038	amino acid activation	biological_process	0.0034355	21	1752	62	11749	FOXG_01985,Novel00544,FOXG_01456,FOXG_00879,FOXG_09467,FOXG_02010,FOXG_00137,FOXG_01975,FOXG_02384,FOXG_13642,FOXG_11429,FOXG_10256,FOXG_03584,FOXG_01857,FOXG_00503,FOXG_10491,FOXG_03018,FOXG_07665,FOXG_03185,FOXG_08578,FOXG_03094
GO:0043039	tRNA aminoacylation	biological_process	0.0034355	21	1752	62	11749	FOXG_00503,FOXG_10491,FOXG_03584,FOXG_01857,FOXG_10256,FOXG_11429,FOXG_08578,FOXG_03094,FOXG_03185,FOXG_03018,FOXG_07665,FOXG_02010,FOXG_00137,FOXG_09467,FOXG_01985,FOXG_01456,Novel00544,FOXG_00879,FOXG_13642,FOXG_01975,FOXG_02384
GO:0019829	cation-transporting ATPase activity	molecular_function	0.0034418	6	1752	13	11749	FOXG_00768,FOXG_03408,FOXG_00758,FOXG_09243,FOXG_02293,FOXG_01951
GO:0042625	ATPase activity, coupled to transmembrane movement of ions	molecular_function	0.0034418	6	1752	13	11749	FOXG_01951,FOXG_02293,FOXG_09243,FOXG_00758,FOXG_03408,FOXG_00768
GO:0016641	oxidoreductase activity, acting on the CH-NH2 group of donors, oxygen as acceptor	molecular_function	0.0034431	9	1752	20	11749	FOXG_10711,FOXG_06342,FOXG_12247,FOXG_03900,FOXG_03109,FOXG_02778,FOXG_13540,FOXG_07464,FOXG_06350
GO:0009116	nucleoside metabolic process	biological_process	0.0035662	39	1752	168	11749	FOXG_06116,FOXG_03120,FOXG_08546,FOXG_05112,FOXG_01804,FOXG_05165,FOXG_00194,FOXG_00035,FOXG_01456,FOXG_00308,FOXG_00768,FOXG_13677,FOXG_13928,FOXG_00630,FOXG_07520,FOXG_09309,FOXG_15445,FOXG_01052,FOXG_07677,FOXG_00622,FOXG_05508,FOXG_01951,FOXG_09393,FOXG_09506,FOXG_09079,FOXG_02293,FOXG_00974,FOXG_05215,FOXG_11479,FOXG_05833,FOXG_05939,FOXG_07540,FOXG_00954,FOXG_00683,FOXG_03244,FOXG_05278,FOX…
GO:1901657	glycosyl compound metabolic process	biological_process	0.0035662	39	1752	168	11749	FOXG_01924,FOXG_00758,FOXG_11669,FOXG_05278,FOXG_05939,FOXG_07540,FOXG_00954,FOXG_00683,FOXG_03244,FOXG_00974,FOXG_05215,FOXG_11479,FOXG_05833,FOXG_15445,FOXG_01052,FOXG_07677,FOXG_00622,FOXG_05508,FOXG_01951,FOXG_09506,FOXG_09393,FOXG_09079,FOXG_02293,FOXG_00308,FOXG_13677,FOXG_00768,FOXG_13928,FOXG_00630,FOXG_07520,FOXG_09309,FOXG_05165,FOXG_00194,FOXG_00035,FOXG_01456,FOXG_06116,FOXG_03120,FOX…
GO:0031683	G-protein beta/gamma-subunit complex binding	molecular_function	0.0041173	12	1752	32	11749	FOXG_00379,FOXG_00296,FOXG_03088,FOXG_03419,FOXG_06321,FOXG_13731,FOXG_02052,Novel00275,FOXG_09392,FOXG_15633,FOXG_08807,FOXG_09359
GO:0033178	proton-transporting two-sector ATPase complex, catalytic domain	cellular_component	0.0041807	10	1752	27	11749	FOXG_00308,FOXG_01705,FOXG_00056,FOXG_13928,FOXG_01804,FOXG_03408,FOXG_00758,FOXG_01951,FOXG_00954,FOXG_02293
GO:0042451	purine nucleoside biosynthetic process	biological_process	0.004249	15	1752	54	11749	FOXG_00768,FOXG_05278,FOXG_03120,FOXG_06116,FOXG_00974,FOXG_00630,FOXG_09309,FOXG_07677,FOXG_00622,FOXG_00758,FOXG_01456,FOXG_03244,FOXG_02293,FOXG_00683,FOXG_01951
GO:0046129	purine ribonucleoside biosynthetic process	biological_process	0.004249	15	1752	54	11749	FOXG_00768,FOXG_05278,FOXG_00974,FOXG_06116,FOXG_03120,FOXG_00630,FOXG_09309,FOXG_07677,FOXG_00758,FOXG_00622,FOXG_01456,FOXG_02293,FOXG_03244,FOXG_00683,FOXG_01951
GO:0046933	proton-transporting ATP synthase activity, rotational mechanism	molecular_function	0.0047143	4	1752	7	11749	FOXG_00758,FOXG_00768,FOXG_02293,FOXG_01951
GO:0005743	mitochondrial inner membrane	cellular_component	0.0051305	16	1752	58	11749	FOXG_00758,FOXG_00622,FOXG_15469,FOXG_03623,FOXG_12053,FOXG_01556,FOXG_05846,FOXG_03018,FOXG_00194,FOXG_00185,FOXG_03613,FOXG_00974,FOXG_05112,FOXG_04291,FOXG_09326,FOXG_00037
GO:0015985	energy coupled proton transport, down electrochemical gradient	biological_process	0.005373	10	1752	33	11749	FOXG_01951,FOXG_01456,FOXG_03244,FOXG_00683,FOXG_02293,FOXG_00758,FOXG_00622,FOXG_06116,FOXG_00974,FOXG_00768
GO:0015986	ATP synthesis coupled proton transport	biological_process	0.005373	10	1752	33	11749	FOXG_00974,FOXG_06116,FOXG_00768,FOXG_00758,FOXG_00622,FOXG_01951,FOXG_01456,FOXG_03244,FOXG_00683,FOXG_02293
GO:0006818	hydrogen transport	biological_process	0.005509	22	1752	89	11749	FOXG_01804,FOXG_05215,FOXG_00056,FOXG_01705,FOXG_00974,FOXG_06116,FOXG_03244,FOXG_00683,FOXG_01456,FOXG_07754,FOXG_00954,FOXG_00773,FOXG_07895,FOXG_13928,FOXG_00768,FOXG_00308,FOXG_00528,FOXG_02293,FOXG_01951,FOXG_00758,FOXG_00622,FOXG_03408
GO:0015992	proton transport	biological_process	0.005509	22	1752	89	11749	FOXG_13928,FOXG_00768,FOXG_00308,FOXG_00528,FOXG_02293,FOXG_01951,FOXG_00758,FOXG_00622,FOXG_03408,FOXG_01804,FOXG_05215,FOXG_00056,FOXG_01705,FOXG_06116,FOXG_00974,FOXG_00683,FOXG_03244,FOXG_01456,FOXG_07754,FOXG_00954,FOXG_00773,FOXG_07895
GO:0036459	ubiquitinyl hydrolase activity	molecular_function	0.005521	10	1752	22	11749	FOXG_03651,FOXG_09439,FOXG_01572,FOXG_01534,FOXG_00157,FOXG_08114,FOXG_04270,FOXG_01907,FOXG_09095,FOXG_03432
GO:0017016	Ras GTPase binding	molecular_function	0.0059821	8	1752	13	11749	FOXG_03726,FOXG_03641,FOXG_01631,FOXG_07967,FOXG_08132,FOXG_08280,FOXG_12830,FOXG_08431
GO:0031267	small GTPase binding	molecular_function	0.0059821	8	1752	13	11749	FOXG_08280,FOXG_12830,FOXG_08132,FOXG_07967,FOXG_08431,FOXG_01631,FOXG_03641,FOXG_03726
GO:0051020	GTPase binding	molecular_function	0.0059821	8	1752	13	11749	FOXG_01631,FOXG_07967,FOXG_08132,FOXG_08280,FOXG_12830,FOXG_08431,FOXG_03641,FOXG_03726
GO:1902600	hydrogen ion transmembrane transport	biological_process	0.0060205	21	1752	83	11749	FOXG_03408,FOXG_00622,FOXG_00758,FOXG_01951,FOXG_02293,FOXG_00308,FOXG_00768,FOXG_13928,FOXG_07895,FOXG_00773,FOXG_00954,FOXG_07754,FOXG_01456,FOXG_03244,FOXG_00683,FOXG_00974,FOXG_06116,FOXG_01705,FOXG_00056,FOXG_05215,FOXG_01804
GO:0098588	bounding membrane of organelle	cellular_component	0.0062947	47	1752	209	11749	FOXG_01288,FOXG_04216,FOXG_02841,FOXG_04298,FOXG_08139,FOXG_05275,FOXG_05491,FOXG_03698,FOXG_05255,FOXG_15659,FOXG_01980,FOXG_13540,FOXG_04246,FOXG_11102,FOXG_03041,FOXG_08239,FOXG_05960,Novel00392,FOXG_02014,FOXG_05553,FOXG_10543,FOXG_03729,FOXG_12742,FOXG_13885,FOXG_12890,FOXG_02046,FOXG_09267,FOXG_09243,FOXG_01705,FOXG_01449,FOXG_17461,FOXG_07755,FOXG_09292,FOXG_09447,FOXG_09293,FOXG_15678,FOX…
GO:0008134	transcription factor binding	molecular_function	0.0063962	25	1752	85	11749	FOXG_01697,FOXG_04212,FOXG_07936,FOXG_11253,FOXG_03042,FOXG_00773,FOXG_11301,FOXG_07899,FOXG_08117,FOXG_01424,FOXG_02046,FOXG_06187,FOXG_00191,FOXG_13841,FOXG_02195,FOXG_03623,FOXG_01449,FOXG_12694,FOXG_09175,FOXG_13761,FOXG_10590,FOXG_06331,FOXG_12838,FOXG_10431,FOXG_15643
GO:0006812	cation transport	biological_process	0.0064605	83	1752	433	11749	FOXG_00916,FOXG_00758,FOXG_03982,FOXG_08449,FOXG_12148,FOXG_11541,FOXG_14751,FOXG_02146,FOXG_09464,FOXG_01735,FOXG_15409,FOXG_15678,FOXG_00954,FOXG_03244,FOXG_09273,FOXG_08263,FOXG_11407,FOXG_11217,FOXG_06283,FOXG_01664,FOXG_11510,FOXG_05293,FOXG_01951,FOXG_09201,FOXG_00733,FOXG_04437,FOXG_00768,FOXG_09387,FOXG_13540,FOXG_01863,FOXG_07895,FOXG_07964,FOXG_08589,FOXG_06303,FOXG_00426,FOXG_06116,FOX…
GO:0004175	endopeptidase activity	molecular_function	0.0067015	68	1752	318	11749	FOXG_08551,FOXG_06442,Novel00714,FOXG_03558,FOXG_09530,FOXG_01624,FOXG_04175,FOXG_04898,FOXG_01284,Novel00729,FOXG_11947,Novel00720,FOXG_08469,FOXG_13694,FOXG_04156,FOXG_13824,FOXG_08556,FOXG_03104,FOXG_12263,FOXG_05275,FOXG_11147,FOXG_06331,FOXG_04093,FOXG_11325,FOXG_00151,FOXG_05352,FOXG_11472,FOXG_13837,FOXG_02380,FOXG_02020,FOXG_08548,FOXG_01855,FOXG_11131,FOXG_00780,FOXG_11508,FOXG_00241,FOX…
GO:0019866	organelle inner membrane	cellular_component	0.0067846	16	1752	59	11749	FOXG_00974,FOXG_09326,FOXG_00037,FOXG_05112,FOXG_04291,FOXG_00185,FOXG_00194,FOXG_03613,FOXG_05846,FOXG_12053,FOXG_01556,FOXG_03018,FOXG_00622,FOXG_00758,FOXG_03623,FOXG_15469
GO:0008324	cation transmembrane transporter activity	molecular_function	0.0072051	77	1752	386	11749	FOXG_00773,FOXG_07754,FOXG_02836,FOXG_01456,FOXG_01606,FOXG_01628,FOXG_13925,FOXG_02046,FOXG_09243,FOXG_11624,FOXG_05275,FOXG_00622,FOXG_03408,FOXG_00527,FOXG_02293,FOXG_08310,FOXG_04616,FOXG_06169,FOXG_05125,FOXG_11391,FOXG_08282,FOXG_08101,FOXG_00683,FOXG_05131,FOXG_03613,FOXG_13911,FOXG_02137,FOXG_00974,FOXG_07631,FOXG_00056,FOXG_05215,FOXG_15798,FOXG_00685,FOXG_08396,FOXG_08348,FOXG_16842,FOX…
GO:0005509	calcium ion binding	molecular_function	0.0076714	23	1752	80	11749	FOXG_00140,FOXG_10437,FOXG_01489,FOXG_13287,FOXG_05187,FOXG_06294,FOXG_07679,FOXG_05493,FOXG_13878,FOXG_08345,FOXG_03243,FOXG_00608,FOXG_05404,FOXG_05692,FOXG_04243,FOXG_03055,FOXG_07936,FOXG_11102,FOXG_08470,FOXG_09255,FOXG_05565,FOXG_03068,FOXG_02297
GO:0006164	purine nucleotide biosynthetic process	biological_process	0.0076786	16	1752	63	11749	FOXG_00683,FOXG_03244,FOXG_01456,FOXG_03120,FOXG_06116,FOXG_00974,FOXG_08747,FOXG_00421,FOXG_00758,FOXG_00622,FOXG_07677,FOXG_01951,FOXG_02293,FOXG_05278,FOXG_00768,FOXG_09309
GO:0031300	intrinsic component of organelle membrane	cellular_component	0.0076849	16	1752	56	11749	FOXG_05846,FOXG_12053,FOXG_15659,FOXG_13540,FOXG_05275,FOXG_03623,FOXG_01449,FOXG_02861,FOXG_05553,FOXG_10543,FOXG_13885,FOXG_05960,FOXG_01735,FOXG_15678,FOXG_11102,FOXG_05131
GO:0031301	integral component of organelle membrane	cellular_component	0.0076849	16	1752	56	11749	FOXG_05275,FOXG_01449,FOXG_03623,FOXG_05846,FOXG_12053,FOXG_15659,FOXG_13540,FOXG_01735,FOXG_05960,FOXG_15678,FOXG_05131,FOXG_11102,FOXG_02861,FOXG_10543,FOXG_05553,FOXG_13885
GO:0008536	Ran GTPase binding	molecular_function	0.0077581	7	1752	11	11749	FOXG_03641,FOXG_03726,FOXG_01631,FOXG_12830,FOXG_08280,FOXG_08132,FOXG_08431
GO:0036442	hydrogen-exporting ATPase activity	molecular_function	0.0077936	4	1752	8	11749	FOXG_01951,FOXG_02293,FOXG_00758,FOXG_03408
GO:0046961	proton-transporting ATPase activity, rotational mechanism	molecular_function	0.0077936	4	1752	8	11749	FOXG_03408,FOXG_00758,FOXG_01951,FOXG_02293
GO:0006082	organic acid metabolic process	biological_process	0.0079206	101	1752	551	11749	FOXG_11059,FOXG_02315,FOXG_08031,FOXG_08847,FOXG_07936,FOXG_10629,FOXG_09467,FOXG_08042,FOXG_11607,FOXG_11281,FOXG_01302,FOXG_03192,FOXG_08423,FOXG_16864,FOXG_02255,FOXG_10256,FOXG_11429,FOXG_15348,FOXG_08396,FOXG_11707,FOXG_07910,FOXG_11783,FOXG_03085,FOXG_11749,FOXG_01975,FOXG_02384,FOXG_11520,FOXG_06399,FOXG_06405,FOXG_13817,FOXG_05185,FOXG_01626,FOXG_01611,FOXG_01456,FOXG_13671,FOXG_00137,FOX…
GO:0001932	regulation of protein phosphorylation	biological_process	0.0080023	6	1752	12	11749	FOXG_03266,FOXG_10313,FOXG_02400,FOXG_12647,FOXG_09293,FOXG_09257
GO:0043436	oxoacid metabolic process	biological_process	0.0080433	100	1752	543	11749	FOXG_13671,FOXG_01456,FOXG_01611,FOXG_02954,FOXG_00827,FOXG_10533,FOXG_05165,FOXG_00035,FOXG_00137,FOXG_06405,FOXG_11520,FOXG_01975,FOXG_02384,FOXG_11749,FOXG_06399,FOXG_01626,FOXG_05185,FOXG_13817,FOXG_00559,FOXG_03584,FOXG_13339,FOXG_12759,FOXG_03913,FOXG_07520,FOXG_06251,FOXG_00186,FOXG_03469,FOXG_08042,FOXG_09467,FOXG_07936,FOXG_11281,FOXG_11607,FOXG_08031,FOXG_02315,FOXG_11059,FOXG_08847,FOX…
GO:0015066	alpha-amylase inhibitor activity	molecular_function	0.0085661	2	1752	2	11749	FOXG_05607,FOXG_10750
GO:0019900	kinase binding	molecular_function	0.0086503	10	1752	27	11749	FOXG_03266,FOXG_07756,FOXG_11253,FOXG_04894,FOXG_07936,FOXG_10313,FOXG_02400,FOXG_01449,FOXG_03623,FOXG_09257
GO:0031966	mitochondrial membrane	cellular_component	0.008755	24	1752	101	11749	Novel00392,FOXG_00037,FOXG_06283,FOXG_09326,FOXG_05112,FOXG_04291,FOXG_00974,FOXG_02046,FOXG_05178,FOXG_03613,FOXG_08239,FOXG_00185,FOXG_00194,FOXG_01980,FOXG_03018,FOXG_05846,FOXG_12053,FOXG_01556,FOXG_03623,FOXG_02841,FOXG_15469,FOXG_00622,FOXG_00758,FOXG_05491
GO:0019752	carboxylic acid metabolic process	biological_process	0.0092707	97	1752	529	11749	FOXG_07937,FOXG_11398,FOXG_05490,FOXG_06303,FOXG_01985,FOXG_00879,FOXG_02010,FOXG_11535,FOXG_06273,FOXG_16560,FOXG_02011,FOXG_09346,FOXG_12787,FOXG_09201,FOXG_04977,FOXG_13797,FOXG_11134,FOXG_15445,FOXG_00503,Novel00350,FOXG_05182,FOXG_03185,FOXG_08155,FOXG_07950,FOXG_07665,FOXG_03094,FOXG_08495,FOXG_11319,FOXG_15409,FOXG_09273,Novel00544,FOXG_03606,FOXG_00453,FOXG_01303,FOXG_11296,FOXG_07485,FOX…
GO:0004615	phosphomannomutase activity	molecular_function	0.0092979	2	1752	2	11749	FOXG_01689,FOXG_16804
GO:0009225	nucleotide-sugar metabolic process	biological_process	0.0092979	2	1752	2	11749	FOXG_01689,FOXG_16804
GO:0009226	nucleotide-sugar biosynthetic process	biological_process	0.0092979	2	1752	2	11749	FOXG_16804,FOXG_01689
GO:0009298	GDP-mannose biosynthetic process	biological_process	0.0092979	2	1752	2	11749	FOXG_16804,FOXG_01689
GO:0019673	GDP-mannose metabolic process	biological_process	0.0092979	2	1752	2	11749	FOXG_01689,FOXG_16804
GO:0030163	protein catabolic process	biological_process	0.0093462	25	1752	92	11749	FOXG_08551,FOXG_11253,FOXG_06442,FOXG_09095,FOXG_00195,FOXG_11140,FOXG_11661,FOXG_08114,FOXG_07548,FOXG_04163,FOXG_03558,FOXG_05173,FOXG_06323,FOXG_00056,FOXG_01449,FOXG_04270,FOXG_13824,FOXG_11383,FOXG_12210,FOXG_09324,FOXG_00151,FOXG_11280,FOXG_00189,FOXG_03605,FOXG_02020
GO:0005543	phospholipid binding	molecular_function	0.009522	13	1752	36	11749	FOXG_10280,FOXG_03630,FOXG_05506,FOXG_05296,FOXG_03055,FOXG_01866,FOXG_01110,FOXG_06305,FOXG_08099,FOXG_01543,FOXG_05764,FOXG_05187,Novel00714
GO:0019682	glyceraldehyde-3-phosphate metabolic process	biological_process	0.0096162	4	1752	6	11749	FOXG_00279,FOXG_10439,FOXG_10440,FOXG_13817
GO:0035556	intracellular signal transduction	biological_process	0.0096176	55	1752	224	11749	FOXG_05038,FOXG_01068,FOXG_03243,FOXG_13731,FOXG_11345,FOXG_09836,FOXG_04235,FOXG_10439,FOXG_15348,FOXG_06247,FOXG_08113,FOXG_13765,FOXG_02418,FOXG_08434,FOXG_01817,FOXG_11573,FOXG_09392,FOXG_10306,FOXG_11176,FOXG_09293,FOXG_04063,FOXG_11523,FOXG_08101,FOXG_03682,FOXG_13911,FOXG_13835,FOXG_01532,FOXG_08410,FOXG_01459,FOXG_08282,FOXG_09453,FOXG_05352,FOXG_11465,FOXG_00645,FOXG_11524,FOXG_06384,FOX…
GO:0072522	purine-containing compound biosynthetic process	biological_process	0.010138	17	1752	70	11749	FOXG_01456,FOXG_03244,FOXG_00683,FOXG_08747,FOXG_00974,FOXG_06116,FOXG_03120,FOXG_02293,FOXG_01951,FOXG_07677,FOXG_00758,FOXG_00622,FOXG_00421,FOXG_00630,FOXG_09309,FOXG_00768,FOXG_05278
GO:0061695	transferase complex, transferring phosphorus-containing groups	cellular_component	0.010283	21	1752	77	11749	FOXG_00737,FOXG_01661,FOXG_03900,FOXG_09243,FOXG_01996,FOXG_00453,FOXG_02296,FOXG_01597,FOXG_04904,FOXG_00337,FOXG_11620,FOXG_00707,FOXG_03044,FOXG_07837,FOXG_00279,FOXG_06188,FOXG_05110,FOXG_01426,FOXG_08063,FOXG_11250,FOXG_05332
GO:0009142	nucleoside triphosphate biosynthetic process	biological_process	0.010387	11	1752	40	11749	FOXG_01951,FOXG_01456,FOXG_02293,FOXG_03244,FOXG_00683,FOXG_07677,FOXG_00758,FOXG_00622,FOXG_00974,FOXG_06116,FOXG_00768
GO:0009145	purine nucleoside triphosphate biosynthetic process	biological_process	0.010387	11	1752	40	11749	FOXG_00768,FOXG_00974,FOXG_06116,FOXG_01456,FOXG_02293,FOXG_03244,FOXG_00683,FOXG_01951,FOXG_07677,FOXG_00622,FOXG_00758
GO:0009201	ribonucleoside triphosphate biosynthetic process	biological_process	0.010387	11	1752	40	11749	FOXG_00768,FOXG_00974,FOXG_06116,FOXG_01456,FOXG_00683,FOXG_03244,FOXG_02293,FOXG_01951,FOXG_07677,FOXG_00622,FOXG_00758
GO:0009206	purine ribonucleoside triphosphate biosynthetic process	biological_process	0.010387	11	1752	40	11749	FOXG_07677,FOXG_00758,FOXG_00622,FOXG_01456,FOXG_03244,FOXG_02293,FOXG_00683,FOXG_01951,FOXG_00768,FOXG_00974,FOXG_06116
GO:0006811	ion transport	biological_process	0.010854	118	1752	642	11749	FOXG_01942,FOXG_06283,FOXG_11217,FOXG_12243,FOXG_01664,FOXG_08263,FOXG_07709,FOXG_11407,FOXG_00954,FOXG_15678,FOXG_15409,FOXG_09273,FOXG_03244,FOXG_09464,FOXG_04144,FOXG_01735,FOXG_02146,FOXG_02009,FOXG_14751,FOXG_11541,FOXG_03982,FOXG_07959,FOXG_12148,FOXG_08449,FOXG_16883,FOXG_00916,FOXG_00758,FOXG_10543,FOXG_00108,FOXG_02011,FOXG_01804,FOXG_02302,FOXG_10687,FOXG_06116,FOXG_01705,FOXG_06303,FOX…
GO:0005996	monosaccharide metabolic process	biological_process	0.011126	13	1752	40	11749	FOXG_07520,FOXG_03418,FOXG_00056,FOXG_00106,FOXG_09267,FOXG_13731,FOXG_07760,FOXG_03206,FOXG_13893,FOXG_00379,FOXG_00825,FOXG_09697,FOXG_09348
GO:0007007	inner mitochondrial membrane organization	biological_process	0.011137	3	1752	4	11749	FOXG_12053,FOXG_05846,FOXG_03623
GO:0042407	cristae formation	biological_process	0.011137	3	1752	4	11749	FOXG_03623,FOXG_05846,FOXG_12053
GO:0044284	mitochondrial crista junction	cellular_component	0.011137	3	1752	4	11749	FOXG_12053,FOXG_05846,FOXG_03623
GO:0061617	MICOS complex	cellular_component	0.011137	3	1752	4	11749	FOXG_03623,FOXG_05846,FOXG_12053
GO:0005085	guanyl-nucleotide exchange factor activity	molecular_function	0.011322	10	1752	23	11749	FOXG_01817,FOXG_08434,FOXG_11465,FOXG_11345,FOXG_04910,FOXG_03382,FOXG_04235,FOXG_09506,FOXG_12839,FOXG_11220
GO:0019318	hexose metabolic process	biological_process	0.011854	11	1752	32	11749	FOXG_03206,FOXG_07760,FOXG_09697,FOXG_13893,FOXG_00379,FOXG_07520,FOXG_03418,FOXG_09267,FOXG_13731,FOXG_00056,FOXG_00106
GO:0000502	proteasome complex	cellular_component	0.012024	8	1752	22	11749	FOXG_13824,FOXG_06442,FOXG_08551,FOXG_02020,FOXG_03558,FOXG_05173,FOXG_00189,FOXG_00151
GO:0042325	regulation of phosphorylation	biological_process	0.012044	6	1752	13	11749	FOXG_02400,FOXG_12647,FOXG_09293,FOXG_03266,FOXG_10313,FOXG_09257
GO:0019001	guanyl nucleotide binding	molecular_function	0.012164	71	1752	294	11749	FOXG_04162,FOXG_00066,FOXG_02418,FOXG_09175,FOXG_01943,FOXG_13731,FOXG_07755,FOXG_09836,FOXG_17461,FOXG_12838,FOXG_00990,FOXG_10436,FOXG_01532,FOXG_08361,FOXG_10306,FOXG_09392,FOXG_08360,FOXG_11176,FOXG_07741,FOXG_11573,FOXG_05293,FOXG_04177,FOXG_12694,FOXG_02052,FOXG_08807,FOXG_07964,FOXG_03041,FOXG_11327,FOXG_10477,FOXG_03097,FOXG_11845,FOXG_13832,FOXG_12890,FOXG_02014,FOXG_08747,FOXG_06205,FOX…
GO:0005578	proteinaceous extracellular matrix	cellular_component	0.012848	7	1752	19	11749	FOXG_04243,FOXG_13878,FOXG_01489,FOXG_03243,FOXG_04175,FOXG_05490,FOXG_06294
GO:0033036	macromolecule localization	biological_process	0.01289	100	1752	500	11749	Novel00392,FOXG_02014,FOXG_05296,FOXG_07663,FOXG_06205,FOXG_03296,FOXG_12890,FOXG_09267,FOXG_11253,FOXG_03041,FOXG_08239,FOXG_01863,FOXG_03300,FOXG_01980,FOXG_09677,FOXG_09067,FOXG_02052,FOXG_08431,FOXG_04229,FOXG_12694,FOXG_15946,FOXG_01460,FOXG_08139,FOXG_09077,FOXG_01684,FOXG_06283,FOXG_05186,FOXG_08263,FOXG_03630,FOXG_01729,FOXG_06407,FOXG_02374,FOXG_10261,FOXG_03244,FOXG_00780,FOXG_13796,FOX…
GO:0016591	DNA-directed RNA polymerase II, holoenzyme	cellular_component	0.013014	15	1752	50	11749	FOXG_01426,FOXG_03900,FOXG_01996,FOXG_08063,FOXG_09243,FOXG_07837,FOXG_03044,FOXG_06188,FOXG_01661,FOXG_05332,FOXG_00707,FOXG_11620,FOXG_11250,FOXG_04904,FOXG_02296
GO:0019773	proteasome core complex, alpha-subunit complex	cellular_component	0.013137	5	1752	10	11749	FOXG_06442,FOXG_13824,FOXG_08551,FOXG_05173,FOXG_03558
GO:0044422	organelle part	cellular_component	0.013477	160	1752	861	11749	FOXG_00037,FOXG_13885,FOXG_11305,FOXG_08117,FOXG_09243,FOXG_00905,FOXG_00773,FOXG_15659,FOXG_03044,FOXG_08215,FOXG_05054,FOXG_03400,FOXG_04298,FOXG_01635,FOXG_05275,FOXG_00063,FOXG_05496,FOXG_01661,FOXG_00974,FOXG_01424,FOXG_10484,FOXG_00560,FOXG_05178,FOXG_12731,FOXG_03613,FOXG_01912,FOXG_03135,FOXG_12732,FOXG_01036,FOXG_05846,FOXG_12053,FOXG_01556,FOXG_03623,FOXG_06020,FOXG_10439,Novel00604,FOX…
GO:0004379	glycylpeptide N-tetradecanoyltransferase activity	molecular_function	0.01349	2	1752	2	11749	FOXG_06099,FOXG_13480
GO:0019107	myristoyltransferase activity	molecular_function	0.01349	2	1752	2	11749	FOXG_13480,FOXG_06099
GO:0022892	substrate-specific transporter activity	molecular_function	0.013828	115	1752	611	11749	FOXG_08589,FOXG_08912,FOXG_08455,FOXG_00426,FOXG_11620,FOXG_07964,FOXG_07895,FOXG_01863,FOXG_10543,FOXG_00108,FOXG_12742,FOXG_02302,FOXG_06116,FOXG_12890,FOXG_09488,FOXG_05293,FOXG_01951,FOXG_05976,FOXG_05099,FOXG_01059,FOXG_13797,FOXG_11510,FOXG_09387,FOXG_04489,FOXG_01980,FOXG_00115,FOXG_05903,FOXG_04437,FOXG_03839,FOXG_00768,FOXG_15678,FOXG_03244,FOXG_00185,FOXG_04144,FOXG_09464,FOXG_06283,FOX…
GO:0043112	receptor metabolic process	biological_process	0.013934	3	1752	5	11749	FOXG_05903,FOXG_09293,FOXG_00115
GO:0019362	pyridine nucleotide metabolic process	biological_process	0.014428	12	1752	42	11749	FOXG_06246,FOXG_00279,FOXG_07520,FOXG_04411,FOXG_11669,FOXG_00461,FOXG_10439,FOXG_09664,FOXG_05165,FOXG_10440,FOXG_15445,FOXG_00035
GO:0046496	nicotinamide nucleotide metabolic process	biological_process	0.014428	12	1752	42	11749	FOXG_04411,FOXG_11669,FOXG_00279,FOXG_06246,FOXG_07520,FOXG_15445,FOXG_10440,FOXG_09664,FOXG_05165,FOXG_00035,FOXG_00461,FOXG_10439
GO:0098655	cation transmembrane transport	biological_process	0.014496	27	1752	123	11749	FOXG_01951,FOXG_02293,FOXG_03408,FOXG_00758,FOXG_00622,FOXG_06169,FOXG_02146,FOXG_14751,FOXG_00308,FOXG_00768,FOXG_13928,FOXG_02836,FOXG_00954,FOXG_07754,FOXG_01456,FOXG_03244,FOXG_00683,FOXG_07895,FOXG_00773,FOXG_11624,FOXG_05215,FOXG_01664,FOXG_01804,FOXG_06116,FOXG_00974,FOXG_01705,FOXG_00056
GO:0098660	inorganic ion transmembrane transport	biological_process	0.014496	27	1752	123	11749	FOXG_00758,FOXG_00622,FOXG_03408,FOXG_01951,FOXG_02293,FOXG_00308,FOXG_14751,FOXG_13928,FOXG_00768,FOXG_06169,FOXG_02146,FOXG_07895,FOXG_00773,FOXG_07754,FOXG_02836,FOXG_00954,FOXG_03244,FOXG_00683,FOXG_01456,FOXG_00974,FOXG_06116,FOXG_00056,FOXG_01705,FOXG_05215,FOXG_11624,FOXG_01804,FOXG_01664
GO:0098662	inorganic cation transmembrane transport	biological_process	0.014496	27	1752	123	11749	FOXG_05215,FOXG_11624,FOXG_01664,FOXG_01804,FOXG_00974,FOXG_06116,FOXG_00056,FOXG_01705,FOXG_07754,FOXG_02836,FOXG_00954,FOXG_00683,FOXG_03244,FOXG_01456,FOXG_07895,FOXG_00773,FOXG_06169,FOXG_02146,FOXG_00308,FOXG_14751,FOXG_13928,FOXG_00768,FOXG_01951,FOXG_02293,FOXG_00622,FOXG_00758,FOXG_03408
GO:0043234	protein complex	cellular_component	0.015665	171	1752	923	11749	FOXG_13540,FOXG_08063,FOXG_05110,FOXG_03791,FOXG_01460,FOXG_08139,FOXG_10590,FOXG_00415,FOXG_00503,FOXG_01544,FOXG_01684,Novel00392,FOXG_10543,FOXG_05112,FOXG_01996,FOXG_12890,FOXG_09267,FOXG_08589,FOXG_11253,FOXG_08239,FOXG_03041,FOXG_10027,FOXG_07895,FOXG_00428,FOXG_00707,FOXG_11620,FOXG_03149,FOXG_01687,FOXG_00194,FOXG_06188,FOXG_01767,FOXG_03726,FOXG_01449,FOXG_08280,FOXG_10377,FOXG_04162,FOX…
GO:0032561	guanyl ribonucleotide binding	molecular_function	0.01569	69	1752	287	11749	FOXG_04177,FOXG_05293,FOXG_12694,FOXG_02052,FOXG_03041,FOXG_07964,FOXG_11327,FOXG_10477,FOXG_03097,FOXG_11845,FOXG_12890,FOXG_13832,FOXG_02014,FOXG_08747,FOXG_06205,FOXG_04162,FOXG_02418,FOXG_00066,FOXG_09175,FOXG_13731,FOXG_07755,FOXG_01943,FOXG_09836,FOXG_17461,FOXG_12838,FOXG_00990,FOXG_01532,FOXG_10436,FOXG_08361,FOXG_09392,FOXG_10306,FOXG_11176,FOXG_08360,FOXG_07741,FOXG_11573,FOXG_01635,FOX…
GO:0016831	carboxy-lyase activity	molecular_function	0.016035	17	1752	61	11749	FOXG_03418,FOXG_00018,FOXG_08982,FOXG_11624,FOXG_03244,FOXG_03606,FOXG_04998,FOXG_03206,FOXG_00461,FOXG_12759,FOXG_02146,FOXG_02255,FOXG_00019,FOXG_05403,FOXG_10104,FOXG_11134,FOXG_08766
GO:0003873	6-phosphofructo-2-kinase activity	molecular_function	0.016091	5	1752	10	11749	FOXG_13893,FOXG_00379,FOXG_00056,FOXG_09267,FOXG_13731
GO:0006000	fructose metabolic process	biological_process	0.016091	5	1752	10	11749	FOXG_09267,FOXG_13731,FOXG_13893,FOXG_00056,FOXG_00379
GO:0019220	regulation of phosphate metabolic process	biological_process	0.016159	7	1752	18	11749	FOXG_03266,FOXG_09048,FOXG_10313,FOXG_02400,FOXG_09293,FOXG_12647,FOXG_09257
GO:0051174	regulation of phosphorus metabolic process	biological_process	0.016159	7	1752	18	11749	FOXG_09257,FOXG_09048,FOXG_10313,FOXG_03266,FOXG_12647,FOXG_09293,FOXG_02400
GO:0019901	protein kinase binding	molecular_function	0.016314	9	1752	25	11749	FOXG_09257,FOXG_11253,FOXG_10313,FOXG_07936,FOXG_04894,FOXG_01449,FOXG_02400,FOXG_03623,FOXG_03266
GO:0006754	ATP biosynthetic process	biological_process	0.016685	10	1752	38	11749	FOXG_06116,FOXG_00974,FOXG_00768,FOXG_01951,FOXG_03244,FOXG_02293,FOXG_00683,FOXG_01456,FOXG_00622,FOXG_00758
GO:0009152	purine ribonucleotide biosynthetic process	biological_process	0.016789	14	1752	56	11749	FOXG_00683,FOXG_03244,FOXG_02293,FOXG_01456,FOXG_01951,FOXG_00622,FOXG_00758,FOXG_07677,FOXG_09309,FOXG_05278,FOXG_00768,FOXG_06116,FOXG_00974,FOXG_03120
GO:0009260	ribonucleotide biosynthetic process	biological_process	0.016789	14	1752	56	11749	FOXG_00768,FOXG_05278,FOXG_06116,FOXG_03120,FOXG_00974,FOXG_09309,FOXG_07677,FOXG_00758,FOXG_00622,FOXG_01456,FOXG_03244,FOXG_02293,FOXG_00683,FOXG_01951
GO:0046390	ribose phosphate biosynthetic process	biological_process	0.016789	14	1752	56	11749	FOXG_00622,FOXG_00758,FOXG_07677,FOXG_01951,FOXG_00683,FOXG_03244,FOXG_02293,FOXG_01456,FOXG_03120,FOXG_06116,FOXG_00974,FOXG_05278,FOXG_00768,FOXG_09309
GO:0044877	macromolecular complex binding	molecular_function	0.016931	33	1752	135	11749	FOXG_08434,FOXG_05215,FOXG_00056,FOXG_11407,FOXG_09392,FOXG_01449,FOXG_02318,FOXG_06069,FOXG_17461,FOXG_13731,FOXG_07755,FOXG_10601,FOXG_03088,FOXG_03419,FOXG_03041,FOXG_15633,FOXG_02014,FOXG_09359,FOXG_06321,Novel00275,FOXG_12890,FOXG_09086,FOXG_11150,FOXG_05187,FOXG_00296,FOXG_04172,FOXG_05496,FOXG_00379,FOXG_08807,FOXG_07881,FOXG_17169,FOXG_00163,FOXG_02052
GO:0015078	hydrogen ion transmembrane transporter activity	molecular_function	0.01705	29	1752	131	11749	FOXG_11541,FOXG_00528,FOXG_01556,FOXG_00768,FOXG_05125,FOXG_13797,FOXG_00758,FOXG_00622,FOXG_03408,FOXG_08348,FOXG_01951,FOXG_02293,FOXG_05099,FOXG_00974,FOXG_06116,FOXG_13925,FOXG_07631,FOXG_00056,FOXG_05215,FOXG_07895,FOXG_00185,FOXG_00773,FOXG_07754,FOXG_15678,FOXG_03244,FOXG_00683,FOXG_08455,FOXG_03613,FOXG_01456
GO:0005798	Golgi-associated vesicle	cellular_component	0.017228	5	1752	11	11749	FOXG_04246,FOXG_03729,FOXG_09267,FOXG_03553,FOXG_10261
GO:0030660	Golgi-associated vesicle membrane	cellular_component	0.017228	5	1752	11	11749	FOXG_09267,FOXG_03553,FOXG_10261,FOXG_04246,FOXG_03729
GO:0006367	transcription initiation from RNA polymerase II promoter	biological_process	0.017303	13	1752	43	11749	FOXG_08063,FOXG_01996,FOXG_11947,FOXG_01426,FOXG_01661,FOXG_06188,FOXG_03044,FOXG_07837,FOXG_00707,FOXG_06099,FOXG_05332,FOXG_02296,FOXG_04212
GO:0051186	cofactor metabolic process	biological_process	0.017895	52	1752	271	11749	FOXG_15445,FOXG_13339,FOXG_09393,FOXG_04216,FOXG_09201,FOXG_07892,FOXG_12664,FOXG_09309,FOXG_07520,FOXG_12759,FOXG_00630,FOXG_04677,FOXG_03149,FOXG_00035,FOXG_05165,FOXG_10440,FOXG_10533,FOXG_00512,FOXG_04060,FOXG_05185,FOXG_03120,FOXG_04411,FOXG_13925,FOXG_00018,FOXG_11749,FOXG_06205,FOXG_02259,FOXG_07736,FOXG_10439,FOXG_12148,FOXG_02242,FOXG_05278,FOXG_11669,FOXG_06385,FOXG_00019,FOXG_01302,FOX…
GO:0051641	cellular localization	biological_process	0.018047	98	1752	492	11749	FOXG_03041,FOXG_08239,FOXG_01863,FOXG_03300,FOXG_11253,FOXG_12890,FOXG_09267,Novel00392,FOXG_02014,FOXG_05296,FOXG_05346,FOXG_06205,FOXG_03296,FOXG_08139,FOXG_09077,FOXG_08061,FOXG_01684,FOXG_08431,FOXG_08099,FOXG_15946,FOXG_12694,FOXG_01460,FOXG_09067,FOXG_02052,FOXG_03502,FOXG_01980,FOXG_09677,FOXG_00780,FOXG_05544,FOXG_03244,FOXG_05186,FOXG_08263,FOXG_02861,FOXG_03630,FOXG_06407,FOXG_10261,FOX…
GO:0044429	mitochondrial part	cellular_component	0.018151	26	1752	118	11749	FOXG_01980,FOXG_03018,FOXG_01767,FOXG_03348,FOXG_12053,FOXG_01556,FOXG_05846,FOXG_15469,FOXG_02841,FOXG_03623,FOXG_00758,FOXG_00622,FOXG_05491,FOXG_05112,FOXG_04291,FOXG_00037,FOXG_09326,FOXG_06283,Novel00392,FOXG_00974,FOXG_02046,FOXG_05178,FOXG_03613,FOXG_00194,FOXG_08239,FOXG_00185
GO:0004064	arylesterase activity	molecular_function	0.018197	4	1752	10	11749	FOXG_16906,FOXG_11704,Novel00326,FOXG_02291
GO:0043549	regulation of kinase activity	biological_process	0.018574	5	1752	10	11749	FOXG_09257,FOXG_10313,FOXG_03266,FOXG_12647,FOXG_02400
GO:0045859	regulation of protein kinase activity	biological_process	0.018574	5	1752	10	11749	FOXG_10313,FOXG_03266,FOXG_12647,FOXG_02400,FOXG_09257
GO:0022890	inorganic cation transmembrane transporter activity	molecular_function	0.019065	68	1752	351	11749	FOXG_08282,FOXG_03613,FOXG_13911,FOXG_08101,FOXG_00683,FOXG_00056,FOXG_07631,FOXG_00974,FOXG_00685,FOXG_05215,FOXG_15798,FOXG_08396,FOXG_08348,FOXG_01556,FOXG_00528,FOXG_02255,FOXG_00773,FOXG_01606,FOXG_01456,FOXG_02836,FOXG_07754,FOXG_02046,FOXG_09243,FOXG_01628,FOXG_13925,FOXG_11624,FOXG_03408,FOXG_05275,FOXG_00622,FOXG_02293,FOXG_00527,FOXG_04616,FOXG_08310,FOXG_11391,FOXG_05125,FOXG_06169,FOX…
GO:0045454	cell redox homeostasis	biological_process	0.019083	9	1752	35	11749	FOXG_00222,FOXG_06138,FOXG_08155,FOXG_09112,FOXG_08535,FOXG_10349,FOXG_07937,FOXG_00302,FOXG_00140
GO:0044446	intracellular organelle part	cellular_component	0.019147	157	1752	853	11749	FOXG_09243,FOXG_00037,FOXG_11305,FOXG_13885,FOXG_08117,FOXG_00905,FOXG_00773,FOXG_08215,FOXG_05054,FOXG_15659,FOXG_03044,FOXG_01635,FOXG_05275,FOXG_00063,FOXG_05496,FOXG_03400,FOXG_04298,FOXG_01424,FOXG_00974,FOXG_10484,FOXG_01661,FOXG_00560,FOXG_12731,FOXG_05178,FOXG_03613,FOXG_01036,FOXG_05846,FOXG_12053,FOXG_01556,FOXG_01912,FOXG_12732,FOXG_03623,FOXG_06020,Novel00604,FOXG_01705,FOXG_09326,FOX…
GO:0007265	Ras protein signal transduction	biological_process	0.019373	7	1752	14	11749	FOXG_11345,FOXG_11465,FOXG_03382,FOXG_04910,FOXG_04235,FOXG_08434,FOXG_01817
GO:0046578	regulation of Ras protein signal transduction	biological_process	0.019373	7	1752	14	11749	FOXG_11465,FOXG_04910,FOXG_08434,FOXG_04235,FOXG_01817,FOXG_03382,FOXG_11345
GO:0000428	DNA-directed RNA polymerase complex	cellular_component	0.019553	16	1752	58	11749	FOXG_08063,FOXG_05110,FOXG_01426,FOXG_06188,FOXG_03044,FOXG_07837,FOXG_05332,FOXG_11250,FOXG_09243,FOXG_01996,FOXG_03900,FOXG_01661,FOXG_11620,FOXG_00707,FOXG_02296,FOXG_04904
GO:0030880	RNA polymerase complex	cellular_component	0.019553	16	1752	58	11749	FOXG_09243,FOXG_01996,FOXG_03900,FOXG_01661,FOXG_00707,FOXG_11620,FOXG_02296,FOXG_04904,FOXG_08063,FOXG_05110,FOXG_01426,FOXG_06188,FOXG_03044,FOXG_07837,FOXG_05332,FOXG_11250
GO:0055029	nuclear DNA-directed RNA polymerase complex	cellular_component	0.019553	16	1752	58	11749	FOXG_03900,FOXG_01996,FOXG_09243,FOXG_01661,FOXG_11620,FOXG_00707,FOXG_04904,FOXG_02296,FOXG_01426,FOXG_05110,FOXG_08063,FOXG_07837,FOXG_03044,FOXG_06188,FOXG_05332,FOXG_11250
GO:0009057	macromolecule catabolic process	biological_process	0.019579	31	1752	130	11749	FOXG_00151,FOXG_09324,FOXG_00115,FOXG_11280,FOXG_03605,FOXG_00189,FOXG_05903,FOXG_02020,FOXG_01449,FOXG_04270,FOXG_13824,FOXG_03791,FOXG_12210,FOXG_11383,FOXG_00685,FOXG_00195,FOXG_11140,FOXG_04163,FOXG_07548,FOXG_08114,FOXG_11661,FOXG_00056,FOXG_06323,FOXG_05173,FOXG_03558,FOXG_03299,FOXG_08551,FOXG_06442,FOXG_11253,FOXG_04434,FOXG_09095
GO:0034613	cellular protein localization	biological_process	0.019669	77	1752	371	11749	FOXG_04246,FOXG_02818,FOXG_05553,FOXG_01975,FOXG_03729,FOXG_06014,FOXG_04216,FOXG_02841,FOXG_00845,FOXG_01635,FOXG_01631,FOXG_04072,FOXG_09314,FOXG_12731,FOXG_07936,FOXG_04203,FOXG_05552,FOXG_01424,FOXG_07522,FOXG_03553,FOXG_00056,FOXG_03596,FOXG_03623,FOXG_03373,FOXG_12830,FOXG_03449,FOXG_15643,FOXG_08590,FOXG_04182,FOXG_03061,FOXG_11253,FOXG_08239,FOXG_03041,FOXG_01863,FOXG_03300,Novel00392,FOX…
GO:0070727	cellular macromolecule localization	biological_process	0.019669	77	1752	371	11749	FOXG_00780,FOXG_10261,FOXG_06407,FOXG_03630,FOXG_08263,FOXG_05186,FOXG_06283,FOXG_03161,FOXG_12210,FOXG_08518,FOXG_08437,FOXG_08613,FOXG_05096,FOXG_09175,FOXG_08132,FOXG_08280,FOXG_13617,FOXG_01449,FOXG_00439,FOXG_03641,FOXG_07785,FOXG_03726,FOXG_07755,FOXG_17461,FOXG_12838,FOXG_03300,FOXG_08239,FOXG_03041,FOXG_01863,FOXG_11253,FOXG_09267,FOXG_12890,FOXG_03296,FOXG_06205,FOXG_02014,FOXG_05296,Nov…
GO:0005525	GTP binding	molecular_function	0.019699	68	1752	285	11749	FOXG_00379,FOXG_01635,FOXG_06276,FOXG_09366,FOXG_00296,FOXG_04837,FOXG_04693,FOXG_13928,FOXG_07892,FOXG_00790,FOXG_06384,FOXG_09453,FOXG_03088,FOXG_09514,FOXG_02392,FOXG_02985,FOXG_03206,FOXG_03419,FOXG_02210,FOXG_06321,FOXG_01628,FOXG_15633,FOXG_09359,FOXG_06069,FOXG_10439,FOXG_06247,FOXG_03449,FOXG_03243,FOXG_08282,FOXG_08101,FOXG_13911,FOXG_13835,FOXG_11523,FOXG_12694,FOXG_04177,FOXG_05293,FOX…
GO:0031975	envelope	cellular_component	0.019956	33	1752	150	11749	FOXG_02841,FOXG_03320,FOXG_01635,FOXG_05491,FOXG_01684,FOXG_00622,FOXG_01980,FOXG_05206,FOXG_08239,FOXG_00194,FOXG_09477,FOXG_00037,FOXG_09326,Novel00392,FOXG_04291,FOXG_05112,FOXG_03288,FOXG_02046,FOXG_03623,FOXG_15469,FOXG_00758,FOXG_03018,FOXG_05846,FOXG_01556,FOXG_12053,FOXG_03613,FOXG_05178,FOXG_00185,FOXG_01661,FOXG_06283,FOXG_05552,FOXG_04163,FOXG_00974
GO:0004180	carboxypeptidase activity	molecular_function	0.019976	10	1752	34	11749	FOXG_04084,FOXG_13824,FOXG_04483,FOXG_01925,FOXG_01924,FOXG_07474,FOXG_16811,FOXG_03252,FOXG_13181,FOXG_13694
GO:0019637	organophosphate metabolic process	biological_process	0.020249	69	1752	369	11749	FOXG_05165,FOXG_00035,FOXG_02985,FOXG_11102,FOXG_01456,FOXG_13925,FOXG_04411,FOXG_13817,FOXG_04157,FOXG_04408,FOXG_00421,FOXG_07677,FOXG_00622,FOXG_05508,FOXG_10104,FOXG_09393,FOXG_09506,FOXG_02293,FOXG_00308,FOXG_16804,FOXG_07892,FOXG_13928,FOXG_09309,FOXG_07520,FOXG_09664,FOXG_04203,FOXG_00461,FOXG_00683,FOXG_00974,FOXG_10439,FOXG_05484,FOXG_00279,FOXG_16864,FOXG_09349,FOXG_06246,FOXG_10440,FOX…
GO:0005882	intermediate filament	cellular_component	0.020587	13	1752	40	11749	FOXG_00428,FOXG_00773,FOXG_11301,FOXG_00905,FOXG_09699,FOXG_13841,FOXG_11253,FOXG_01131,FOXG_05054,FOXG_06407,FOXG_02374,FOXG_09035,FOXG_08117
GO:0045111	intermediate filament cytoskeleton	cellular_component	0.020587	13	1752	40	11749	FOXG_06407,FOXG_05054,FOXG_02374,FOXG_09035,FOXG_08117,FOXG_00428,FOXG_00905,FOXG_11301,FOXG_00773,FOXG_13841,FOXG_09699,FOXG_01131,FOXG_11253
GO:0005747	mitochondrial respiratory chain complex I	cellular_component	0.021372	4	1752	8	11749	FOXG_09326,FOXG_04291,FOXG_03018,FOXG_15469
GO:0030964	NADH dehydrogenase complex	cellular_component	0.021372	4	1752	8	11749	FOXG_09326,FOXG_04291,FOXG_15469,FOXG_03018
GO:0045271	respiratory chain complex I	cellular_component	0.021372	4	1752	8	11749	FOXG_09326,FOXG_03018,FOXG_15469,FOXG_04291
GO:0009966	regulation of signal transduction	biological_process	0.021417	16	1752	51	11749	FOXG_07604,FOXG_11465,FOXG_09048,FOXG_06295,FOXG_11345,FOXG_04235,FOXG_03792,FOXG_12727,FOXG_08434,FOXG_01817,FOXG_09250,FOXG_04910,FOXG_03382,FOXG_11523,FOXG_09293,FOXG_08110
GO:0016774	phosphotransferase activity, carboxyl group as acceptor	molecular_function	0.021484	2	1752	2	11749	FOXG_00088,FOXG_11669
GO:0000079	regulation of cyclin-dependent protein serine/threonine kinase activity	biological_process	0.021803	4	1752	7	11749	FOXG_09257,FOXG_02400,FOXG_03266,FOXG_10313
GO:0071900	regulation of protein serine/threonine kinase activity	biological_process	0.021803	4	1752	7	11749	FOXG_09257,FOXG_02400,FOXG_03266,FOXG_10313
GO:1904029	regulation of cyclin-dependent protein kinase activity	biological_process	0.021803	4	1752	7	11749	FOXG_09257,FOXG_03266,FOXG_10313,FOXG_02400
GO:0044265	cellular macromolecule catabolic process	biological_process	0.021839	26	1752	105	11749	FOXG_03299,FOXG_05173,FOXG_03558,FOXG_06323,FOXG_00056,FOXG_11661,FOXG_08114,FOXG_07548,FOXG_04163,FOXG_11140,FOXG_00685,FOXG_09095,FOXG_04434,FOXG_11253,FOXG_06442,FOXG_08551,FOXG_02020,FOXG_03605,FOXG_00189,FOXG_11280,FOXG_00151,FOXG_11383,FOXG_12210,FOXG_13824,FOXG_04270,FOXG_01449
GO:0005740	mitochondrial envelope	cellular_component	0.022086	24	1752	109	11749	FOXG_05178,FOXG_03613,FOXG_00194,FOXG_08239,FOXG_00185,FOXG_05112,FOXG_04291,FOXG_00037,Novel00392,FOXG_06283,FOXG_09326,FOXG_00974,FOXG_02046,FOXG_15469,FOXG_02841,FOXG_03623,FOXG_00622,FOXG_00758,FOXG_05491,FOXG_03018,FOXG_01980,FOXG_12053,FOXG_01556,FOXG_05846
GO:0008408	3'-5' exonuclease activity	molecular_function	0.022258	8	1752	19	11749	FOXG_00279,FOXG_00685,FOXG_06342,FOXG_07755,FOXG_07773,FOXG_09377,FOXG_00337,FOXG_09477
GO:0051188	cofactor biosynthetic process	biological_process	0.022533	41	1752	207	11749	FOXG_00713,FOXG_08847,FOXG_11407,FOXG_10653,FOXG_11281,FOXG_09664,FOXG_05131,FOXG_00461,FOXG_08361,FOXG_05278,FOXG_00019,FOXG_06385,FOXG_03192,FOXG_01302,FOXG_03018,FOXG_16864,FOXG_09349,FOXG_06246,FOXG_07736,FOXG_12148,FOXG_02242,FOXG_05185,FOXG_13925,FOXG_04411,FOXG_03120,FOXG_06205,FOXG_11749,FOXG_00018,FOXG_03149,FOXG_10533,FOXG_00512,FOXG_04060,FOXG_07892,FOXG_12664,FOXG_12759,FOXG_00630,FOX…
GO:0004843	ubiquitin-specific protease activity	molecular_function	0.022535	4	1752	8	11749	FOXG_04270,FOXG_08114,FOXG_01907,FOXG_09095
GO:0007006	mitochondrial membrane organization	biological_process	0.022712	4	1752	8	11749	FOXG_02841,FOXG_03623,FOXG_12053,FOXG_05846
GO:0005086	ARF guanyl-nucleotide exchange factor activity	molecular_function	0.022755	4	1752	6	11749	FOXG_04235,FOXG_01817,FOXG_11465,FOXG_11345
GO:0032011	ARF protein signal transduction	biological_process	0.022755	4	1752	6	11749	FOXG_11465,FOXG_01817,FOXG_04235,FOXG_11345
GO:0032012	regulation of ARF protein signal transduction	biological_process	0.022755	4	1752	6	11749	FOXG_11345,FOXG_11465,FOXG_04235,FOXG_01817
GO:0045502	dynein binding	molecular_function	0.022903	12	1752	41	11749	FOXG_13761,FOXG_03042,FOXG_11301,FOXG_00773,FOXG_01449,FOXG_03623,FOXG_13841,FOXG_11253,FOXG_07936,FOXG_01424,FOXG_15643,FOXG_08117
GO:0004014	adenosylmethionine decarboxylase activity	molecular_function	0.023092	2	1752	2	11749	FOXG_08982,FOXG_08766
GO:0006597	spermine biosynthetic process	biological_process	0.023092	2	1752	2	11749	FOXG_08982,FOXG_08766
GO:0008215	spermine metabolic process	biological_process	0.023092	2	1752	2	11749	FOXG_08982,FOXG_08766
GO:0008216	spermidine metabolic process	biological_process	0.023092	2	1752	2	11749	FOXG_08982,FOXG_08766
GO:0008295	spermidine biosynthetic process	biological_process	0.023092	2	1752	2	11749	FOXG_08766,FOXG_08982
GO:0006413	translational initiation	biological_process	0.023165	10	1752	33	11749	FOXG_01413,FOXG_05455,FOXG_12839,FOXG_00191,FOXG_01036,FOXG_03605,FOXG_07916,FOXG_01654,FOXG_03185,FOXG_05609
GO:0016638	oxidoreductase activity, acting on the CH-NH2 group of donors	molecular_function	0.023371	15	1752	56	11749	FOXG_03900,FOXG_03469,FOXG_06342,FOXG_12247,FOXG_10711,FOXG_16560,FOXG_13540,FOXG_11520,FOXG_02778,FOXG_06399,FOXG_03109,FOXG_06350,FOXG_11296,FOXG_11281,FOXG_07464
GO:0006886	intracellular protein transport	biological_process	0.024154	71	1752	334	11749	FOXG_08431,FOXG_01460,FOXG_15946,FOXG_12694,FOXG_08139,FOXG_09077,FOXG_09677,FOXG_01980,FOXG_09067,FOXG_02052,FOXG_11253,FOXG_08239,FOXG_03041,FOXG_01863,FOXG_02014,Novel00392,FOXG_06205,FOXG_03296,FOXG_09267,FOXG_12890,FOXG_01449,FOXG_13617,FOXG_08132,FOXG_09175,FOXG_05096,FOXG_08280,FOXG_08613,FOXG_08437,FOXG_12210,FOXG_08518,FOXG_03161,FOXG_12838,FOXG_17461,FOXG_07755,FOXG_00439,FOXG_03641,FOX…
GO:0010646	regulation of cell communication	biological_process	0.02431	16	1752	52	11749	FOXG_09250,FOXG_01817,FOXG_08434,FOXG_08110,FOXG_09293,FOXG_04910,FOXG_11523,FOXG_03382,FOXG_11345,FOXG_09048,FOXG_06295,FOXG_07604,FOXG_11465,FOXG_12727,FOXG_04235,FOXG_03792
GO:0023051	regulation of signaling	biological_process	0.02431	16	1752	52	11749	FOXG_11345,FOXG_06295,FOXG_09048,FOXG_07604,FOXG_11465,FOXG_12727,FOXG_04235,FOXG_03792,FOXG_09250,FOXG_08434,FOXG_01817,FOXG_08110,FOXG_09293,FOXG_04910,FOXG_11523,FOXG_03382
GO:0044430	cytoskeletal part	cellular_component	0.02443	39	1752	185	11749	FOXG_01131,FOXG_11301,FOXG_00949,FOXG_03179,FOXG_08266,FOXG_08263,FOXG_01424,FOXG_04163,FOXG_06407,FOXG_02374,FOXG_01449,FOXG_06020,FOXG_00778,FOXG_08875,FOXG_13761,FOXG_04162,FOXG_08613,FOXG_00510,FOXG_03096,FOXG_01010,FOXG_09699,FOXG_11253,FOXG_00428,FOXG_00045,FOXG_00773,FOXG_00905,FOXG_09035,FOXG_01752,FOXG_08117,FOXG_11305,FOXG_09243,FOXG_00852,FOXG_12917,FOXG_13841,FOXG_03715,FOXG_05496,FOX…
GO:0051537	2 iron, 2 sulfur cluster binding	molecular_function	0.024521	10	1752	32	11749	FOXG_05404,FOXG_08410,FOXG_03601,FOXG_04910,FOXG_08455,FOXG_09324,FOXG_16843,FOXG_11485,FOXG_10653,FOXG_03192
GO:0044257	cellular protein catabolic process	biological_process	0.02453	22	1752	86	11749	FOXG_05173,FOXG_03558,FOXG_06323,FOXG_00056,FOXG_08114,FOXG_11661,FOXG_04163,FOXG_11140,FOXG_09095,FOXG_11253,FOXG_06442,FOXG_08551,FOXG_02020,FOXG_00189,FOXG_03605,FOXG_11280,FOXG_00151,FOXG_11383,FOXG_12210,FOXG_13824,FOXG_04270,FOXG_01449
GO:0051603	proteolysis involved in cellular protein catabolic process	biological_process	0.02453	22	1752	86	11749	FOXG_02020,FOXG_00189,FOXG_03605,FOXG_11280,FOXG_00151,FOXG_11383,FOXG_12210,FOXG_13824,FOXG_01449,FOXG_04270,FOXG_05173,FOXG_03558,FOXG_06323,FOXG_00056,FOXG_08114,FOXG_11661,FOXG_04163,FOXG_11140,FOXG_09095,FOXG_11253,FOXG_06442,FOXG_08551
GO:0008289	lipid binding	molecular_function	0.02456	22	1752	86	11749	FOXG_03055,FOXG_01110,FOXG_06305,FOXG_01543,FOXG_05764,FOXG_04150,Novel00714,FOXG_11215,FOXG_03630,FOXG_05506,FOXG_05296,FOXG_07663,FOXG_01866,FOXG_03247,FOXG_02372,FOXG_08099,FOXG_04229,FOXG_05187,FOXG_01284,FOXG_10280,FOXG_13700,FOXG_01010
GO:0004751	ribose-5-phosphate isomerase activity	molecular_function	0.025384	2	1752	2	11749	FOXG_10439,FOXG_10440
GO:0009052	pentose-phosphate shunt, non-oxidative branch	biological_process	0.025384	2	1752	2	11749	FOXG_10439,FOXG_10440
GO:0006779	porphyrin-containing compound biosynthetic process	biological_process	0.025896	19	1752	82	11749	FOXG_06385,FOXG_12664,FOXG_00019,FOXG_16864,FOXG_03018,FOXG_03192,FOXG_12759,FOXG_07736,FOXG_09201,FOXG_13339,FOXG_12148,FOXG_11407,FOXG_00713,FOXG_10653,FOXG_00018,FOXG_11749,FOXG_11281,FOXG_04060,FOXG_05131
GO:0016861	intramolecular oxidoreductase activity, interconverting aldoses and ketoses	molecular_function	0.025988	7	1752	19	11749	FOXG_10439,FOXG_07520,FOXG_10440,FOXG_09196,FOXG_15416,FOXG_13733,FOXG_02233
GO:0019898	extrinsic component of membrane	cellular_component	0.026045	12	1752	37	11749	FOXG_02374,FOXG_06407,FOXG_08263,FOXG_06313,FOXG_02181,FOXG_17461,FOXG_01767,FOXG_03698,FOXG_03149,FOXG_00453,FOXG_11253,FOXG_01449
GO:0070838	divalent metal ion transport	biological_process	0.026615	13	1752	48	11749	FOXG_05293,FOXG_15409,FOXG_13911,FOXG_08101,FOXG_07964,FOXG_09464,FOXG_08282,FOXG_01735,FOXG_08396,FOXG_10543,FOXG_15659,FOXG_13540,FOXG_01628
GO:0016661	oxidoreductase activity, acting on other nitrogenous compounds as donors	molecular_function	0.027975	3	1752	5	11749	FOXG_03192,FOXG_11429,FOXG_10653
GO:0098809	nitrite reductase activity	molecular_function	0.027975	3	1752	5	11749	FOXG_11429,FOXG_10653,FOXG_03192
GO:0004185	serine-type carboxypeptidase activity	molecular_function	0.028148	7	1752	22	11749	FOXG_13824,FOXG_07474,FOXG_16811,FOXG_03252,FOXG_01925,FOXG_01924,FOXG_13694
GO:0006098	pentose-phosphate shunt	biological_process	0.028497	3	1752	5	11749	FOXG_00279,FOXG_10439,FOXG_10440
GO:0015095	magnesium ion transmembrane transporter activity	molecular_function	0.028526	3	1752	4	11749	FOXG_09464,FOXG_08396,FOXG_10543
GO:0015693	magnesium ion transport	biological_process	0.028526	3	1752	4	11749	FOXG_10543,FOXG_08396,FOXG_09464
GO:0009538	photosystem I reaction center	cellular_component	0.028853	4	1752	7	11749	FOXG_11304,FOXG_10377,FOXG_00415,FOXG_03632
GO:0072524	pyridine-containing compound metabolic process	biological_process	0.029022	12	1752	47	11749	FOXG_00279,FOXG_06246,FOXG_07520,FOXG_04411,FOXG_11669,FOXG_00461,FOXG_10439,FOXG_15445,FOXG_10440,FOXG_09664,FOXG_05165,FOXG_00035
GO:0031967	organelle envelope	cellular_component	0.029103	29	1752	135	11749	FOXG_00622,FOXG_00758,FOXG_05491,FOXG_01684,FOXG_01635,FOXG_15469,FOXG_02841,FOXG_03623,FOXG_12053,FOXG_01556,FOXG_05846,FOXG_03018,FOXG_01980,FOXG_09477,FOXG_00194,FOXG_00185,FOXG_08239,FOXG_05178,FOXG_03613,FOXG_05206,FOXG_00974,FOXG_02046,FOXG_05112,FOXG_03288,FOXG_04291,FOXG_00037,Novel00392,FOXG_06283,FOXG_09326
GO:0051649	establishment of localization in cell	biological_process	0.029882	91	1752	456	11749	FOXG_08139,FOXG_08061,FOXG_01684,FOXG_09077,FOXG_08431,FOXG_08099,FOXG_01460,FOXG_15946,FOXG_12694,FOXG_09067,FOXG_02052,FOXG_03502,FOXG_09677,FOXG_01980,FOXG_01863,FOXG_08239,FOXG_03041,FOXG_11253,FOXG_09267,FOXG_12890,FOXG_02014,Novel00392,FOXG_06205,FOXG_03296,FOXG_05346,FOXG_08437,FOXG_08613,FOXG_00140,FOXG_12210,FOXG_08518,FOXG_03161,FOXG_13617,FOXG_01449,FOXG_05096,FOXG_09175,FOXG_08132,FOX…
GO:0061024	membrane organization	biological_process	0.02989	27	1752	116	11749	FOXG_11510,FOXG_01635,FOXG_03449,FOXG_09175,FOXG_02741,FOXG_12694,FOXG_02841,FOXG_03623,FOXG_03061,FOXG_12053,FOXG_05054,FOXG_08590,FOXG_05846,FOXG_02052,FOXG_07716,FOXG_12838,FOXG_00428,FOXG_03041,FOXG_07936,FOXG_15678,FOXG_04072,FOXG_13343,FOXG_01736,FOXG_02046,FOXG_06205,FOXG_09416,FOXG_05553
GO:0009055	electron carrier activity	molecular_function	0.029958	21	1752	88	11749	FOXG_08348,FOXG_03791,FOXG_11004,FOXG_10560,FOXG_13797,FOXG_11147,FOXG_01175,FOXG_12815,FOXG_00222,FOXG_08517,FOXG_01556,FOXG_09278,FOXG_05206,FOXG_03613,FOXG_00185,FOXG_07823,FOXG_09112,FOXG_13925,FOXG_07631,FOXG_08316,FOXG_03558
GO:0006352	DNA-templated transcription, initiation	biological_process	0.029993	22	1752	96	11749	FOXG_09243,FOXG_01996,FOXG_01661,FOXG_00707,FOXG_06099,FOXG_04220,FOXG_04212,FOXG_02296,FOXG_08063,FOXG_01070,FOXG_11947,FOXG_01426,FOXG_02020,FOXG_10515,FOXG_07881,FOXG_06188,FOXG_03044,FOXG_07837,FOXG_00825,FOXG_05332,FOXG_13953,FOXG_11590
GO:0008104	protein localization	biological_process	0.030263	86	1752	433	11749	FOXG_06283,FOXG_03630,FOXG_08263,FOXG_05186,FOXG_10261,FOXG_06407,FOXG_01729,FOXG_03244,FOXG_00780,FOXG_17461,FOXG_12838,FOXG_07755,FOXG_03726,FOXG_03641,FOXG_00439,FOXG_07785,FOXG_01449,FOXG_13617,FOXG_09175,FOXG_08132,FOXG_05096,FOXG_08280,FOXG_06397,FOXG_08613,FOXG_08437,FOXG_12210,FOXG_08518,FOXG_00140,FOXG_03161,FOXG_05296,FOXG_02014,Novel00392,FOXG_06205,FOXG_03296,FOXG_09267,FOXG_12890,FOX…
GO:0022891	substrate-specific transmembrane transporter activity	molecular_function	0.03073	105	1752	572	11749	FOXG_05275,FOXG_00622,FOXG_03408,FOXG_02293,FOXG_11029,FOXG_00527,FOXG_12825,FOXG_03906,FOXG_08310,FOXG_04616,FOXG_11391,FOXG_05125,FOXG_06169,FOXG_04243,FOXG_00773,FOXG_01606,FOXG_01456,FOXG_07754,FOXG_02836,FOXG_00013,FOXG_09243,FOXG_01628,FOXG_13925,FOXG_02046,FOXG_13629,FOXG_03899,FOXG_11624,FOXG_09317,FOXG_08396,FOXG_11590,FOXG_08348,FOXG_02222,FOXG_16842,FOXG_01556,FOXG_02255,FOXG_00528,FOX…
GO:0032403	protein complex binding	molecular_function	0.031033	22	1752	89	11749	FOXG_05187,FOXG_00296,FOXG_09086,FOXG_01449,FOXG_00379,FOXG_05496,FOXG_02318,FOXG_06069,FOXG_08807,FOXG_17169,FOXG_02052,FOXG_13731,FOXG_03088,FOXG_03419,FOXG_15633,FOXG_05215,FOXG_08434,FOXG_09359,FOXG_00056,FOXG_06321,FOXG_09392,Novel00275
GO:0016779	nucleotidyltransferase activity	molecular_function	0.031292	54	1752	253	11749	FOXG_10500,FOXG_06391,FOXG_00056,FOXG_11176,FOXG_02465,FOXG_00737,FOXG_11508,FOXG_06410,FOXG_00337,FOXG_01786,FOXG_01836,FOXG_00279,FOXG_02181,FOXG_10989,FOXG_00916,FOXG_06420,FOXG_00228,FOXG_04419,FOXG_09291,FOXG_01865,FOXG_00832,FOXG_02046,FOXG_04214,FOXG_08091,FOXG_09359,FOXG_00692,FOXG_11620,FOXG_09477,FOXG_04243,FOXG_01597,FOXG_05485,FOXG_09377,FOXG_08611,Novel00720,FOXG_07773,FOXG_00536,FOX…
GO:0006816	calcium ion transport	biological_process	0.031703	4	1752	10	11749	FOXG_01735,FOXG_15659,FOXG_15409,FOXG_13540
GO:0046907	intracellular transport	biological_process	0.031986	82	1752	407	11749	FOXG_05544,FOXG_00780,FOXG_10261,FOXG_06407,FOXG_02861,FOXG_05186,FOXG_08263,FOXG_06283,FOXG_12210,FOXG_08518,FOXG_03161,FOXG_08437,FOXG_08613,FOXG_09175,FOXG_08132,FOXG_05096,FOXG_02045,FOXG_08280,FOXG_01449,FOXG_13617,FOXG_03641,FOXG_00439,FOXG_15626,FOXG_07785,FOXG_03726,FOXG_07755,FOXG_12838,FOXG_17461,FOXG_03041,FOXG_08239,FOXG_01863,FOXG_11253,FOXG_09267,FOXG_12890,FOXG_06205,FOXG_03296,FOX…
GO:0015075	ion transmembrane transporter activity	molecular_function	0.032221	101	1752	552	11749	FOXG_08282,FOXG_08260,FOXG_04318,FOXG_13911,FOXG_03613,FOXG_05131,FOXG_08101,FOXG_00683,FOXG_07631,FOXG_02137,FOXG_05679,FOXG_00974,FOXG_00056,FOXG_00685,FOXG_15798,FOXG_05215,FOXG_08396,FOXG_09317,FOXG_16842,FOXG_02222,FOXG_08348,FOXG_11590,FOXG_00528,FOXG_02255,FOXG_01556,FOXG_00387,FOXG_04543,FOXG_00773,FOXG_02836,FOXG_00013,FOXG_07754,FOXG_01456,FOXG_01606,FOXG_01628,FOXG_13925,FOXG_09243,FOX…
GO:0005834	heterotrimeric G-protein complex	cellular_component	0.032431	3	1752	5	11749	FOXG_03149,FOXG_01767,FOXG_02181
GO:0009898	cytoplasmic side of plasma membrane	cellular_component	0.032431	3	1752	5	11749	FOXG_03149,FOXG_02181,FOXG_01767
GO:0019897	extrinsic component of plasma membrane	cellular_component	0.032431	3	1752	5	11749	FOXG_02181,FOXG_01767,FOXG_03149
GO:0031234	extrinsic component of cytoplasmic side of plasma membrane	cellular_component	0.032431	3	1752	5	11749	FOXG_01767,FOXG_02181,FOXG_03149
GO:0098552	side of membrane	cellular_component	0.032431	3	1752	5	11749	FOXG_01767,FOXG_02181,FOXG_03149
GO:0098562	cytoplasmic side of membrane	cellular_component	0.032431	3	1752	5	11749	FOXG_03149,FOXG_02181,FOXG_01767
GO:0004817	cysteine-tRNA ligase activity	molecular_function	0.032543	2	1752	2	11749	FOXG_10256,FOXG_07665
GO:0006423	cysteinyl-tRNA aminoacylation	biological_process	0.032543	2	1752	2	11749	FOXG_07665,FOXG_10256
GO:0070008	serine-type exopeptidase activity	molecular_function	0.033478	11	1752	37	11749	FOXG_07474,FOXG_16811,FOXG_03252,FOXG_13694,FOXG_04898,FOXG_13824,FOXG_08556,FOXG_12917,FOXG_08589,FOXG_01924,FOXG_01925
GO:0072511	divalent inorganic cation transport	biological_process	0.033535	13	1752	50	11749	FOXG_13540,FOXG_15659,FOXG_10543,FOXG_01628,FOXG_08101,FOXG_13911,FOXG_15409,FOXG_05293,FOXG_08396,FOXG_01735,FOXG_08282,FOXG_09464,FOXG_07964
GO:0019076	viral release from host cell	biological_process	0.033649	3	1752	7	11749	FOXG_05903,FOXG_00115,FOXG_12738
GO:0005742	mitochondrial outer membrane translocase complex	cellular_component	0.033685	5	1752	12	11749	FOXG_01980,FOXG_02841,FOXG_06283,Novel00392,FOXG_08239
GO:0033014	tetrapyrrole biosynthetic process	biological_process	0.033703	26	1752	118	11749	FOXG_09243,FOXG_11407,FOXG_00713,FOXG_11624,FOXG_00018,FOXG_11749,FOXG_10653,FOXG_11281,FOXG_04060,FOXG_08058,FOXG_05131,FOXG_00512,FOXG_06385,FOXG_12664,FOXG_00019,Novel00404,FOXG_16864,FOXG_03018,FOXG_05086,FOXG_03192,FOXG_12759,FOXG_07736,FOXG_11510,FOXG_09201,FOXG_13339,FOXG_12148
GO:0016579	protein deubiquitination	biological_process	0.033767	7	1752	15	11749	FOXG_03432,FOXG_01907,FOXG_00157,FOXG_01534,FOXG_01572,FOXG_09439,FOXG_03651
GO:0070646	protein modification by small protein removal	biological_process	0.033767	7	1752	15	11749	FOXG_03651,FOXG_00157,FOXG_01534,FOXG_01572,FOXG_09439,FOXG_01907,FOXG_03432
GO:0032801	receptor catabolic process	biological_process	0.034172	2	1752	3	11749	FOXG_05903,FOXG_00115
GO:0031399	regulation of protein modification process	biological_process	0.03438	10	1752	34	11749	FOXG_09257,FOXG_12210,FOXG_10313,FOXG_11253,FOXG_09293,FOXG_02400,FOXG_01449,FOXG_09048,FOXG_03266,FOXG_12647
GO:1990204	oxidoreductase complex	cellular_component	0.034432	6	1752	19	11749	FOXG_09326,FOXG_04291,FOXG_15469,FOXG_05112,FOXG_03018,FOXG_00194
GO:0006979	response to oxidative stress	biological_process	0.034459	8	1752	25	11749	FOXG_08614,FOXG_12260,FOXG_09292,FOXG_00142,FOXG_03606,FOXG_07868,FOXG_08615,FOXG_17180
GO:0098805	whole membrane	cellular_component	0.034811	23	1752	100	11749	FOXG_01980,FOXG_05491,FOXG_03698,FOXG_05275,FOXG_08139,FOXG_04298,FOXG_02841,FOXG_04216,FOXG_01705,FOXG_10261,FOXG_09267,FOXG_03553,FOXG_02046,FOXG_03729,FOXG_09416,FOXG_06283,Novel00392,FOXG_05960,FOXG_08239,FOXG_12731,FOXG_05178,FOXG_04246,FOXG_09293
GO:0009611	response to wounding	biological_process	0.035008	13	1752	53	11749	FOXG_11570,FOXG_06169,FOXG_06014,FOXG_07836,FOXG_02372,FOXG_00503,FOXG_04757,FOXG_00622,FOXG_01684,FOXG_05496,FOXG_01091,FOXG_09480,FOXG_06020
GO:0019028	viral capsid	cellular_component	0.035369	41	1752	191	11749	FOXG_01980,FOXG_12743,FOXG_01916,FOXG_05054,FOXG_01426,FOXG_08310,FOXG_13708,FOXG_15946,FOXG_01691,FOXG_13841,FOXG_07677,FOXG_03583,FOXG_02158,FOXG_05185,FOXG_02818,FOXG_04220,FOXG_03097,FOXG_05490,FOXG_04998,FOXG_00773,FOXG_03149,FOXG_00086,FOXG_08150,FOXG_00964,FOXG_02735,FOXG_03250,FOXG_15416,FOXG_03436,FOXG_01449,FOXG_02372,FOXG_09199,FOXG_00056,FOXG_05430,FOXG_01424,FOXG_12738,FOXG_09278,FOX…
GO:0044723	single-organism carbohydrate metabolic process	biological_process	0.035476	42	1752	190	11749	FOXG_10294,FOXG_03668,FOXG_07520,FOXG_07756,FOXG_00379,FOXG_15445,FOXG_00636,FOXG_03792,FOXG_01288,FOXG_00527,FOXG_05718,FOXG_09267,FOXG_03120,FOXG_03418,FOXG_17429,FOXG_00035,FOXG_13893,FOXG_12372,FOXG_09348,FOXG_05165,FOXG_01577,FOXG_08407,FOXG_02985,FOXG_04060,FOXG_03206,FOXG_05474,FOXG_11669,FOXG_00106,FOXG_13731,FOXG_10333,FOXG_00440,FOXG_02003,FOXG_00825,FOXG_06359,FOXG_05484,FOXG_07760,FOX…
GO:0009274	peptidoglycan-based cell wall	cellular_component	0.035744	3	1752	4	11749	FOXG_04163,FOXG_03320,FOXG_05552
GO:0009276	Gram-negative-bacterium-type cell wall	cellular_component	0.035744	3	1752	4	11749	FOXG_04163,FOXG_03320,FOXG_05552
GO:0000030	mannosyltransferase activity	molecular_function	0.035908	5	1752	10	11749	FOXG_11176,FOXG_03668,FOXG_10333,FOXG_08407,FOXG_00440
GO:0015031	protein transport	biological_process	0.037281	80	1752	396	11749	FOXG_04203,FOXG_04072,FOXG_07936,FOXG_12731,FOXG_03553,FOXG_07522,FOXG_01424,FOXG_03596,FOXG_05552,FOXG_03373,FOXG_03623,FOXG_03449,FOXG_12830,FOXG_04182,FOXG_03061,FOXG_15643,FOXG_06232,FOXG_04361,FOXG_04246,FOXG_02818,FOXG_03370,FOXG_05553,FOXG_06014,FOXG_01975,FOXG_03729,FOXG_01631,FOXG_01635,FOXG_04216,FOXG_02841,FOXG_00845,FOXG_10312,FOXG_08858,FOXG_00780,FOXG_03244,FOXG_08263,FOXG_05186,FOX…
GO:0009124	nucleoside monophosphate biosynthetic process	biological_process	0.037299	11	1752	48	11749	FOXG_00768,FOXG_00974,FOXG_06116,FOXG_00622,FOXG_00758,FOXG_08437,FOXG_01456,FOXG_03244,FOXG_00683,FOXG_02293,FOXG_01951
GO:0000139	Golgi membrane	cellular_component	0.037641	8	1752	25	11749	FOXG_10261,FOXG_09267,FOXG_02861,FOXG_03553,FOXG_03729,FOXG_05131,FOXG_01449,FOXG_04246
GO:0030176	integral component of endoplasmic reticulum membrane	cellular_component	0.038297	9	1752	31	11749	FOXG_01735,FOXG_05131,FOXG_11102,FOXG_15678,FOXG_13885,FOXG_13540,FOXG_15659,FOXG_10543,FOXG_05553
GO:0031227	intrinsic component of endoplasmic reticulum membrane	cellular_component	0.038297	9	1752	31	11749	FOXG_01735,FOXG_15678,FOXG_11102,FOXG_05131,FOXG_10543,FOXG_05553,FOXG_15659,FOXG_13540,FOXG_13885
GO:0006006	glucose metabolic process	biological_process	0.038606	6	1752	15	11749	FOXG_03206,FOXG_07760,FOXG_07520,FOXG_03418,FOXG_09697,FOXG_00106
GO:0030029	actin filament-based process	biological_process	0.039006	8	1752	25	11749	FOXG_00778,FOXG_07967,FOXG_03179,FOXG_05705,FOXG_01752,FOXG_08345,FOXG_09243,FOXG_06391
GO:0030036	actin cytoskeleton organization	biological_process	0.039006	8	1752	25	11749	FOXG_08345,FOXG_06391,FOXG_09243,FOXG_01752,FOXG_05705,FOXG_03179,FOXG_00778,FOXG_07967
GO:0012506	vesicle membrane	cellular_component	0.039901	11	1752	38	11749	FOXG_08139,FOXG_04298,FOXG_12731,FOXG_04246,FOXG_04216,FOXG_10261,FOXG_03553,FOXG_09267,FOXG_03135,FOXG_03729,FOXG_17429
GO:0019012	virion	cellular_component	0.040056	62	1752	311	11749	FOXG_06379,FOXG_02372,FOXG_01449,FOXG_03250,FOXG_01836,FOXG_15416,FOXG_03436,FOXG_00964,FOXG_02735,FOXG_08282,FOXG_11296,FOXG_01682,FOXG_09278,FOXG_12738,FOXG_07936,FOXG_15678,FOXG_01543,FOXG_00056,FOXG_01736,FOXG_01424,FOXG_05430,FOXG_00919,FOXG_05190,FOXG_09199,FOXG_07677,FOXG_03583,FOXG_10540,FOXG_15946,FOXG_00572,FOXG_01691,FOXG_13841,FOXG_01916,FOXG_05110,FOXG_01426,FOXG_05054,FOXG_08310,FOX…
GO:0030117	membrane coat	cellular_component	0.04023	20	1752	69	11749	FOXG_03726,FOXG_09067,FOXG_08518,FOXG_08139,FOXG_08280,FOXG_15946,FOXG_01460,FOXG_04216,FOXG_10261,FOXG_05186,FOXG_07522,FOXG_09267,FOXG_03553,FOXG_03729,FOXG_05552,FOXG_00780,FOXG_12731,FOXG_02818,FOXG_04072,FOXG_04246
GO:0048475	coated membrane	cellular_component	0.04023	20	1752	69	11749	FOXG_03726,FOXG_09067,FOXG_15946,FOXG_08280,FOXG_01460,FOXG_04216,FOXG_08518,FOXG_08139,FOXG_03729,FOXG_05552,FOXG_10261,FOXG_05186,FOXG_03553,FOXG_07522,FOXG_09267,FOXG_12731,FOXG_02818,FOXG_04072,FOXG_04246,FOXG_00780
GO:0005212	structural constituent of eye lens	molecular_function	0.04047	3	1752	4	11749	FOXG_13878,FOXG_12917,FOXG_04444
GO:0008443	phosphofructokinase activity	molecular_function	0.040507	5	1752	12	11749	FOXG_09267,FOXG_13731,FOXG_13893,FOXG_00056,FOXG_00379
GO:0005319	lipid transporter activity	molecular_function	0.041319	4	1752	9	11749	FOXG_02045,FOXG_04150,FOXG_08437,FOXG_02374
GO:0016746	transferase activity, transferring acyl groups	molecular_function	0.04222	49	1752	265	11749	FOXG_03023,FOXG_03892,FOXG_11197,FOXG_04182,FOXG_02163,FOXG_04209,FOXG_10377,FOXG_02741,FOXG_05921,FOXG_08113,FOXG_05479,FOXG_01248,FOXG_02315,FOXG_00798,FOXG_03678,FOXG_04163,FOXG_11291,FOXG_00679,FOXG_02187,FOXG_04757,FOXG_13241,FOXG_06099,FOXG_04033,FOXG_01304,FOXG_09324,FOXG_08133,FOXG_05255,FOXG_06392,FOXG_08215,FOXG_11503,FOXG_03605,FOXG_00904,FOXG_00572,FOXG_05976,FOXG_06095,FOXG_04410,FOX…
GO:0005618	cell wall	cellular_component	0.042315	7	1752	18	11749	FOXG_14564,FOXG_05552,FOXG_04444,FOXG_04105,FOXG_02380,FOXG_03320,FOXG_04163
GO:0031012	extracellular matrix	cellular_component	0.042632	7	1752	24	11749	FOXG_05490,FOXG_06294,FOXG_04175,FOXG_03243,FOXG_01489,FOXG_13878,FOXG_04243
GO:0071702	organic substance transport	biological_process	0.043025	117	1752	621	11749	FOXG_03244,FOXG_00780,FOXG_13796,FOXG_06283,FOXG_12243,FOXG_08263,FOXG_05186,FOXG_06407,FOXG_02374,FOXG_01729,FOXG_10261,FOXG_13617,FOXG_01449,FOXG_08280,FOXG_02045,FOXG_09175,FOXG_08132,FOXG_05096,FOXG_08613,FOXG_06397,FOXG_08437,FOXG_16883,FOXG_08518,FOXG_02372,FOXG_12210,FOXG_00140,FOXG_03161,FOXG_17461,FOXG_12838,FOXG_09026,FOXG_07755,FOXG_03641,FOXG_00439,FOXG_07785,FOXG_03726,FOXG_01010,FOX…
GO:0019031	viral envelope	cellular_component	0.043895	25	1752	107	11749	FOXG_02372,FOXG_06379,FOXG_15946,FOXG_05054,FOXG_05110,FOXG_08310,FOXG_01980,FOXG_00773,FOXG_03133,FOXG_00428,FOXG_09228,FOXG_11620,FOXG_07936,FOXG_02818,FOXG_17753,FOXG_15678,FOXG_03097,FOXG_01543,FOXG_00056,FOXG_13759,FOXG_01424,FOXG_01736,FOXG_05190,FOXG_00919,FOXG_03729
GO:0036338	viral membrane	cellular_component	0.043895	25	1752	107	11749	FOXG_06379,FOXG_02372,FOXG_15946,FOXG_08310,FOXG_05110,FOXG_05054,FOXG_01980,FOXG_11620,FOXG_00428,FOXG_09228,FOXG_03133,FOXG_00773,FOXG_03097,FOXG_01543,FOXG_15678,FOXG_17753,FOXG_02818,FOXG_07936,FOXG_01736,FOXG_13759,FOXG_01424,FOXG_00056,FOXG_00919,FOXG_03729,FOXG_05190
GO:0051056	regulation of small GTPase mediated signal transduction	biological_process	0.043932	7	1752	16	11749	FOXG_11465,FOXG_04910,FOXG_04235,FOXG_08434,FOXG_03382,FOXG_01817,FOXG_11345
GO:0009308	amine metabolic process	biological_process	0.044404	16	1752	61	11749	FOXG_09514,FOXG_08101,FOXG_01532,FOXG_11573,FOXG_08982,FOXG_03900,FOXG_10306,FOXG_10711,FOXG_11783,FOXG_08766,FOXG_07464,FOXG_01635,FOXG_06276,FOXG_13540,FOXG_04049,FOXG_12247
GO:0098799	outer mitochondrial membrane protein complex	cellular_component	0.044549	5	1752	13	11749	Novel00392,FOXG_06283,FOXG_01980,FOXG_02841,FOXG_08239
GO:0044423	virion part	cellular_component	0.045396	56	1752	282	11749	FOXG_08282,FOXG_11296,FOXG_01682,FOXG_07936,FOXG_09278,FOXG_12738,FOXG_15678,FOXG_01543,FOXG_00056,FOXG_01424,FOXG_05430,FOXG_01736,FOXG_00919,FOXG_05190,FOXG_09199,FOXG_02372,FOXG_06379,FOXG_01449,FOXG_03250,FOXG_03436,FOXG_15416,FOXG_00964,FOXG_02735,FOXG_03149,FOXG_03133,FOXG_00773,FOXG_00428,FOXG_09228,FOXG_08150,FOXG_00086,FOXG_11620,FOXG_17753,FOXG_02818,FOXG_05490,FOXG_04998,FOXG_03097,FOX…
GO:0004719	protein-L-isoaspartate (D-aspartate) O-methyltransferase activity	molecular_function	0.045698	10	1752	43	11749	FOXG_11716,FOXG_15629,FOXG_01300,FOXG_03176,FOXG_11562,FOXG_11092,FOXG_09295,FOXG_04380,FOXG_01073,FOXG_14795
GO:0051049	regulation of transport	biological_process	0.045882	4	1752	10	11749	FOXG_06232,FOXG_01735,FOXG_13540,FOXG_15659
GO:0006605	protein targeting	biological_process	0.045895	29	1752	127	11749	FOXG_11253,FOXG_07936,FOXG_08239,FOXG_03041,FOXG_05553,Novel00392,FOXG_06283,FOXG_06205,FOXG_06014,FOXG_03596,FOXG_06407,FOXG_01449,FOXG_13617,FOXG_03373,FOXG_03623,FOXG_03449,FOXG_09175,FOXG_12694,FOXG_02841,FOXG_01635,FOXG_03161,FOXG_12838,FOXG_01980,FOXG_02052,FOXG_04182,FOXG_03061,FOXG_00439,FOXG_03641,FOXG_15643
GO:0034220	ion transmembrane transport	biological_process	0.0459	42	1752	225	11749	FOXG_01705,FOXG_06116,FOXG_13629,FOXG_01804,FOXG_03899,FOXG_00108,FOXG_11624,FOXG_00773,FOXG_07895,FOXG_01456,FOXG_08912,FOXG_07754,FOXG_02836,FOXG_13928,FOXG_12825,FOXG_00768,FOXG_03839,FOXG_00308,FOXG_03906,FOXG_05903,FOXG_06169,FOXG_00622,FOXG_03408,FOXG_02293,FOXG_01951,FOXG_11029,FOXG_00056,FOXG_00974,FOXG_05679,FOXG_12243,FOXG_01664,FOXG_05215,FOXG_03244,FOXG_00683,FOXG_00954,FOXG_04318,FOX…
GO:0030312	external encapsulating structure	cellular_component	0.04627	16	1752	58	11749	FOXG_11485,FOXG_02380,FOXG_07785,FOXG_14564,FOXG_03320,FOXG_08766,FOXG_03270,FOXG_04105,FOXG_01661,FOXG_05657,FOXG_05552,FOXG_08114,FOXG_04163,FOXG_03374,FOXG_03598,FOXG_04444
GO:1902494	catalytic complex	cellular_component	0.046577	44	1752	216	11749	FOXG_03149,FOXG_00194,FOXG_00035,FOXG_00707,FOXG_11620,FOXG_11102,FOXG_01597,FOXG_01996,FOXG_09243,FOXG_05112,FOXG_11140,FOXG_04291,FOXG_09326,FOXG_10543,FOXG_00227,FOXG_11510,FOXG_00527,FOXG_01426,FOXG_05110,FOXG_06313,FOXG_08215,FOXG_08063,FOXG_07837,FOXG_11280,FOXG_13540,FOXG_03044,FOXG_00337,FOXG_00453,FOXG_04904,FOXG_02296,FOXG_10484,FOXG_03900,FOXG_00737,FOXG_05657,FOXG_01661,FOXG_05332,FOX…
GO:0009127	purine nucleoside monophosphate biosynthetic process	biological_process	0.046942	10	1752	44	11749	FOXG_00974,FOXG_06116,FOXG_00768,FOXG_00758,FOXG_00622,FOXG_01951,FOXG_01456,FOXG_00683,FOXG_03244,FOXG_02293
GO:0009156	ribonucleoside monophosphate biosynthetic process	biological_process	0.046942	10	1752	44	11749	FOXG_00758,FOXG_00622,FOXG_01456,FOXG_03244,FOXG_02293,FOXG_00683,FOXG_01951,FOXG_00768,FOXG_06116,FOXG_00974
GO:0009168	purine ribonucleoside monophosphate biosynthetic process	biological_process	0.046942	10	1752	44	11749	FOXG_01951,FOXG_03244,FOXG_02293,FOXG_00683,FOXG_01456,FOXG_00758,FOXG_00622,FOXG_00974,FOXG_06116,FOXG_00768
GO:0002115	store-operated calcium entry	biological_process	0.047624	3	1752	7	11749	FOXG_01735,FOXG_13540,FOXG_15659
GO:0051924	regulation of calcium ion transport	biological_process	0.047624	3	1752	7	11749	FOXG_01735,FOXG_15659,FOXG_13540
GO:2001256	regulation of store-operated calcium entry	biological_process	0.047624	3	1752	7	11749	FOXG_15659,FOXG_13540,FOXG_01735
GO:0071806	protein transmembrane transport	biological_process	0.047896	5	1752	14	11749	FOXG_00439,FOXG_08858,FOXG_02841,FOXG_06283,Novel00392
GO:0044432	endoplasmic reticulum part	cellular_component	0.048582	23	1752	103	11749	FOXG_09292,FOXG_07755,FOXG_17461,FOXG_05255,FOXG_15659,FOXG_13540,FOXG_00140,FOXG_01288,FOXG_09243,FOXG_12890,FOXG_02014,FOXG_10543,FOXG_05553,FOXG_12742,FOXG_13885,FOXG_01984,FOXG_03041,FOXG_01735,FOXG_15678,FOXG_09447,FOXG_03606,FOXG_05131,FOXG_11102
GO:0008144	drug binding	molecular_function	0.04999	3	1752	4	11749	FOXG_15946,FOXG_02818,FOXG_00056
Down-regulated GO terms
GO_accession	Description	Term_type	pValue	DEG_item	DEG_list	Bg_item	Bg_list	Gene_names
GO:0005215	transporter activity	molecular_function	6.9601e-08	193	1338	1129	11749	FOXG_10449,FOXG_01190,FOXG_09264,FOXG_17515,FOXG_12380,FOXG_10592,FOXG_13524,FOXG_05950,FOXG_08839,FOXG_13504,FOXG_09452,FOXG_12112,FOXG_10964,FOXG_08228,FOXG_12240,FOXG_09224,FOXG_01367,FOXG_02979,FOXG_01032,FOXG_11989,FOXG_15621,FOXG_06449,FOXG_15714,FOXG_08743,FOXG_13924,FOXG_13266,FOXG_11124,FOXG_04508,FOXG_13140,FOXG_17777,FOXG_08444,FOXG_02710,FOXG_10778,FOXG_10296,FOXG_01748,FOXG_10467,FOX…
GO:0022857	transmembrane transporter activity	molecular_function	3.5714e-07	172	1338	1003	11749	FOXG_11329,FOXG_10169,FOXG_09338,FOXG_05286,FOXG_11475,FOXG_11454,FOXG_02474,FOXG_03670,FOXG_16471,FOXG_15457,FOXG_11187,FOXG_09418,FOXG_02501,FOXG_05221,FOXG_02991,FOXG_11481,FOXG_05884,FOXG_10059,FOXG_03476,FOXG_07914,FOXG_01272,FOXG_12883,FOXG_07455,FOXG_01541,FOXG_04078,FOXG_13350,FOXG_11110,FOXG_13653,FOXG_06357,FOXG_12306,FOXG_04405,FOXG_00204,FOXG_01143,FOXG_16899,FOXG_00075,FOXG_10278,FOX…
GO:0016021	integral component of membrane	cellular_component	4.5631e-07	266	1338	1762	11749	FOXG_12784,FOXG_10620,FOXG_12923,FOXG_01261,FOXG_09840,FOXG_08943,FOXG_05915,FOXG_00466,FOXG_12122,FOXG_07770,FOXG_01640,FOXG_02993,FOXG_01930,FOXG_10442,FOXG_03509,FOXG_05785,FOXG_00618,FOXG_01366,FOXG_00771,FOXG_15286,FOXG_13371,FOXG_09082,FOXG_08249,FOXG_04403,FOXG_14604,FOXG_12390,FOXG_16832,FOXG_13863,FOXG_08588,FOXG_05156,FOXG_00928,FOXG_03157,FOXG_04323,FOXG_12672,FOXG_09846,FOXG_13082,FOX…
GO:0031224	intrinsic component of membrane	cellular_component	7.8295e-07	267	1338	1771	11749	FOXG_04943,FOXG_13864,FOXG_10282,FOXG_07672,FOXG_04043,FOXG_13591,FOXG_03072,FOXG_15236,FOXG_03685,FOXG_12822,FOXG_13793,FOXG_01582,FOXG_04866,FOXG_13342,FOXG_17534,FOXG_16903,FOXG_03129,FOXG_02028,FOXG_08120,FOXG_00957,FOXG_02808,FOXG_08371,FOXG_10935,FOXG_11412,FOXG_10923,FOXG_10063,FOXG_04198,FOXG_11658,FOXG_02379,FOXG_06317,FOXG_11328,FOXG_08668,FOXG_12766,FOXG_04936,FOXG_11784,FOXG_11984,FOX…
GO:0042254	ribosome biogenesis	biological_process	5.2047e-06	21	1338	63	11749	FOXG_11273,FOXG_15248,FOXG_12795,FOXG_10253,FOXG_09522,FOXG_02230,FOXG_10250,FOXG_03229,FOXG_03016,FOXG_05693,FOXG_01019,FOXG_15397,FOXG_05421,FOXG_08265,FOXG_01711,FOXG_03025,FOXG_17749,FOXG_14580,FOXG_08125,Novel00676,FOXG_01531
GO:0022613	ribonucleoprotein complex biogenesis	biological_process	9.4642e-06	21	1338	66	11749	FOXG_02230,FOXG_10250,FOXG_03229,FOXG_11273,FOXG_15248,FOXG_12795,FOXG_10253,FOXG_09522,FOXG_03016,FOXG_05693,FOXG_01711,FOXG_05421,FOXG_08265,FOXG_03025,FOXG_17749,FOXG_01019,FOXG_15397,FOXG_01531,FOXG_14580,FOXG_08125,Novel00676
GO:0044425	membrane part	cellular_component	1.0646e-05	294	1338	2020	11749	FOXG_02336,FOXG_11984,FOXG_04508,FOXG_05139,FOXG_10991,FOXG_13266,FOXG_13924,FOXG_09769,FOXG_02250,FOXG_03474,FOXG_10467,FOXG_07972,FOXG_10296,FOXG_10778,FOXG_08788,FOXG_12380,FOXG_09264,FOXG_13504,FOXG_13714,FOXG_13524,FOXG_01923,FOXG_01367,FOXG_12240,FOXG_09224,FOXG_03035,FOXG_10287,FOXG_10964,FOXG_08461,FOXG_08228,FOXG_11268,FOXG_01599,FOXG_08245,FOXG_13331,FOXG_05898,FOXG_06065,FOXG_03072,FOX…
GO:0046915	transition metal ion transmembrane transporter activity	molecular_function	1.6174e-05	20	1338	65	11749	FOXG_01748,FOXG_11329,FOXG_08588,FOXG_11475,FOXG_00204,FOXG_09261,FOXG_14604,FOXG_13082,FOXG_11451,FOXG_04487,FOXG_10282,FOXG_03101,FOXG_01988,FOXG_07770,FOXG_11202,FOXG_08545,FOXG_02845,FOXG_00413,FOXG_07914,FOXG_15714
GO:0046873	metal ion transmembrane transporter activity	molecular_function	3.5293e-05	48	1338	226	11749	FOXG_10282,FOXG_03101,FOXG_00771,Novel00137,FOXG_13864,FOXG_04487,FOXG_11451,FOXG_15714,FOXG_01582,FOXG_01988,FOXG_06048,FOXG_11202,FOXG_07770,FOXG_02989,FOXG_04005,FOXG_10285,FOXG_05915,FOXG_03809,FOXG_13024,FOXG_01261,FOXG_01541,FOXG_01748,FOXG_09261,FOXG_08164,FOXG_09774,FOXG_12784,FOXG_00204,FOXG_11481,FOXG_05950,FOXG_17723,FOXG_09418,FOXG_10923,FOXG_13082,FOXG_07914,FOXG_12883,FOXG_00413,FOX…
GO:0055085	transmembrane transport	biological_process	3.5831e-05	181	1338	1134	11749	FOXG_01366,FOXG_04363,FOXG_04487,FOXG_11450,FOXG_01274,FOXG_00771,FOXG_03101,FOXG_11202,FOXG_07770,FOXG_01930,FOXG_09805,FOXG_11592,FOXG_08943,FOXG_03809,FOXG_09840,FOXG_05915,FOXG_12122,FOXG_12881,FOXG_04102,FOXG_10620,FOXG_13082,FOXG_07516,FOXG_15423,FOXG_09739,FOXG_12267,FOXG_03557,FOXG_02845,FOXG_04323,FOXG_09822,FOXG_05041,FOXG_03157,FOXG_03828,FOXG_12672,FOXG_16832,FOXG_10454,FOXG_10520,FOX…
GO:0044765	single-organism transport	biological_process	0.00015294	253	1338	1719	11749	FOXG_11451,FOXG_01366,FOXG_04487,FOXG_04363,FOXG_11450,FOXG_01274,FOXG_00771,FOXG_03101,FOXG_09191,FOXG_02054,FOXG_07770,FOXG_11202,FOXG_01930,FOXG_09805,FOXG_01261,FOXG_13024,FOXG_11592,FOXG_08943,FOXG_09840,FOXG_03809,FOXG_05915,FOXG_02989,FOXG_06262,FOXG_12122,FOXG_12881,FOXG_07578,FOXG_04102,FOXG_10620,FOXG_11334,FOXG_13082,FOXG_07516,FOXG_15423,FOXG_09739,FOXG_12267,FOXG_03557,FOXG_05009,FOX…
GO:0000041	transition metal ion transport	biological_process	0.00017554	19	1338	70	11749	FOXG_10282,FOXG_03101,FOXG_13082,FOXG_11451,FOXG_04487,FOXG_07914,FOXG_15714,FOXG_01988,FOXG_07770,FOXG_11202,FOXG_08545,FOXG_02845,FOXG_08588,FOXG_01748,FOXG_11329,FOXG_14604,FOXG_09261,FOXG_11475,FOXG_00204
GO:0016020	membrane	cellular_component	0.00019082	386	1338	2820	11749	FOXG_09254,FOXG_05987,FOXG_04866,FOXG_04005,FOXG_13342,FOXG_00957,FOXG_08120,FOXG_02808,FOXG_02308,FOXG_17534,FOXG_16903,FOXG_02028,FOXG_03129,FOXG_10282,FOXG_07672,FOXG_04043,FOXG_13591,FOXG_04943,FOXG_00677,FOXG_13864,FOXG_03685,FOXG_12822,FOXG_13793,FOXG_01582,FOXG_03072,FOXG_10541,FOXG_15236,FOXG_02073,FOXG_12766,FOXG_17010,FOXG_08668,FOXG_00582,FOXG_11784,FOXG_12279,FOXG_04936,FOXG_10063,FOX…
GO:0005575	cellular_component	cellular_component	0.00020438	679	1338	5278	11749	FOXG_13863,FOXG_11793,FOXG_07597,FOXG_02412,FOXG_15391,FOXG_12390,FOXG_05156,FOXG_08588,FOXG_00736,FOXG_08249,FOXG_12795,FOXG_04403,FOXG_13650,FOXG_08937,FOXG_07791,FOXG_02754,FOXG_09436,FOXG_12267,FOXG_04323,FOXG_03157,FOXG_02090,FOXG_08981,FOXG_04841,FOXG_03676,FOXG_09840,FOXG_12923,FOXG_12122,FOXG_00466,FOXG_05915,FOXG_02030,FOXG_08144,FOXG_07824,FOXG_06396,FOXG_11450,FOXG_01152,FOXG_01366,FOX…
GO:0006364	rRNA processing	biological_process	0.00031045	14	1338	43	11749	FOXG_17749,FOXG_10250,FOXG_03025,FOXG_05421,FOXG_01711,FOXG_03229,FOXG_15248,FOXG_09522,FOXG_12795,FOXG_03016,FOXG_01531,FOXG_05693,Novel00676,FOXG_14580
GO:0016072	rRNA metabolic process	biological_process	0.00031045	14	1338	43	11749	FOXG_03229,FOXG_01711,FOXG_05421,FOXG_03025,FOXG_10250,FOXG_17749,FOXG_12795,FOXG_09522,FOXG_15248,FOXG_05693,FOXG_01531,FOXG_03016,Novel00676,FOXG_14580
GO:1902578	single-organism localization	biological_process	0.00035771	253	1338	1745	11749	FOXG_07516,FOXG_15423,FOXG_11334,FOXG_13082,FOXG_03557,FOXG_09739,FOXG_12267,FOXG_05041,FOXG_04323,FOXG_09822,FOXG_02845,FOXG_03157,FOXG_08443,FOXG_05009,FOXG_12672,FOXG_03828,FOXG_00884,FOXG_13863,FOXG_15417,FOXG_10520,FOXG_10454,FOXG_04076,FOXG_16832,FOXG_12390,FOXG_01679,FOXG_15391,FOXG_05156,FOXG_08588,FOXG_03972,FOXG_08249,FOXG_00378,FOXG_09082,FOXG_10506,FOXG_13371,FOXG_15360,FOXG_09782,FOX…
GO:0022892	substrate-specific transporter activity	molecular_function	0.00056041	100	1338	611	11749	Novel00184,FOXG_09418,FOXG_10923,FOXG_16544,FOXG_10617,FOXG_11481,FOXG_04198,FOXG_08545,FOXG_07914,FOXG_03476,FOXG_12883,FOXG_14255,FOXG_09338,FOXG_11329,Novel00154,FOXG_11475,FOXG_08447,FOXG_11454,FOXG_16471,FOXG_15457,FOXG_02474,FOXG_00684,FOXG_14969,FOXG_13864,FOXG_10278,FOXG_10282,Novel00137,FOXG_12856,FOXG_01988,FOXG_03099,FOXG_05007,FOXG_01582,FOXG_09114,FOXG_01541,FOXG_05505,FOXG_13350,FOX…
GO:0015075	ion transmembrane transporter activity	molecular_function	0.0010134	90	1338	552	11749	FOXG_01748,FOXG_01261,FOXG_13024,FOXG_11592,FOXG_03809,FOXG_05915,FOXG_08444,FOXG_02989,FOXG_12784,FOXG_13140,FOXG_17777,FOXG_08164,FOXG_11451,FOXG_04487,FOXG_11450,FOXG_00771,FOXG_01274,FOXG_03101,FOXG_07770,FOXG_06048,FOXG_11202,FOXG_08743,FOXG_15714,FOXG_16832,FOXG_10454,FOXG_10520,FOXG_15391,FOXG_15417,FOXG_08588,FOXG_05156,FOXG_01367,FOXG_08228,FOXG_11386,FOXG_14604,FOXG_13504,FOXG_13082,FOX…
GO:0022891	substrate-specific transmembrane transporter activity	molecular_function	0.0010423	93	1338	572	11749	FOXG_12784,FOXG_13140,FOXG_17777,FOXG_08164,FOXG_01261,FOXG_01748,FOXG_03809,FOXG_13024,FOXG_11592,FOXG_08444,FOXG_02989,FOXG_05915,FOXG_11202,FOXG_06048,FOXG_07770,FOXG_08743,FOXG_15714,FOXG_11451,FOXG_11450,FOXG_04487,FOXG_01274,FOXG_00771,FOXG_03101,FOXG_01367,FOXG_08228,FOXG_11386,FOXG_14604,FOXG_15391,FOXG_16832,FOXG_10454,FOXG_10520,FOXG_15417,FOXG_08588,FOXG_05156,FOXG_03157,FOXG_04323,FOX…
GO:0022890	inorganic cation transmembrane transporter activity	molecular_function	0.0011858	60	1338	351	11749	FOXG_07914,FOXG_09264,FOXG_01190,FOXG_00413,FOXG_12883,FOXG_10449,FOXG_02845,FOXG_04323,FOXG_10592,FOXG_08545,FOXG_03157,FOXG_08839,FOXG_05950,FOXG_11481,FOXG_04198,FOXG_09418,FOXG_17723,FOXG_10923,FOXG_13082,FOXG_14604,FOXG_08228,FOXG_01367,FOXG_11475,Novel00154,FOXG_05156,FOXG_08588,FOXG_11329,FOXG_10520,FOXG_10454,FOXG_15714,FOXG_01582,FOXG_11202,FOXG_03099,FOXG_06048,FOXG_07770,FOXG_01988,FOX…
GO:0003880	protein C-terminal carboxyl O-methyltransferase activity	molecular_function	0.0013212	4	1338	6	11749	FOXG_13626,FOXG_10408,FOXG_00928,FOXG_02251
GO:0004671	protein C-terminal S-isoprenylcysteine carboxyl O-methyltransferase activity	molecular_function	0.0013212	4	1338	6	11749	FOXG_00928,FOXG_10408,FOXG_02251,FOXG_13626
GO:0006481	C-terminal protein methylation	biological_process	0.0013212	4	1338	6	11749	FOXG_02251,FOXG_10408,FOXG_00928,FOXG_13626
GO:0018410	C-terminal protein amino acid modification	biological_process	0.0013212	4	1338	6	11749	FOXG_00928,FOXG_10408,FOXG_02251,FOXG_13626
GO:0043687	post-translational protein modification	biological_process	0.0013212	4	1338	6	11749	FOXG_02251,FOXG_00928,FOXG_10408,FOXG_13626
GO:0005381	iron ion transmembrane transporter activity	molecular_function	0.0013528	13	1338	45	11749	FOXG_08588,FOXG_10282,FOXG_11451,FOXG_11329,FOXG_04487,FOXG_00413,FOXG_07914,FOXG_14604,FOXG_09261,FOXG_00204,FOXG_01988,FOXG_02845,FOXG_08545
GO:0008757	S-adenosylmethionine-dependent methyltransferase activity	molecular_function	0.0015653	24	1338	115	11749	FOXG_10073,FOXG_04293,FOXG_17749,FOXG_13365,FOXG_01463,FOXG_12867,FOXG_00928,FOXG_13738,FOXG_16551,FOXG_14580,FOXG_13626,FOXG_07670,FOXG_09568,FOXG_11954,FOXG_03229,FOXG_07993,FOXG_02251,FOXG_17418,FOXG_00835,FOXG_03654,FOXG_05957,FOXG_07666,FOXG_10408,FOXG_02974
GO:0030337	DNA polymerase processivity factor activity	molecular_function	0.0015983	3	1338	3	11749	FOXG_11021,FOXG_03557,FOXG_03196
GO:0006810	transport	biological_process	0.001751	292	1338	2099	11749	FOXG_08743,FOXG_03705,FOXG_15714,FOXG_15716,FOXG_10364,FOXG_11124,FOXG_03174,FOXG_13140,FOXG_17777,FOXG_01720,FOXG_08270,FOXG_01748,FOXG_08554,FOXG_12853,FOXG_04980,FOXG_03024,FOXG_02710,FOXG_17515,FOXG_10592,FOXG_08421,FOXG_01190,FOXG_10449,FOXG_09452,FOXG_00788,FOXG_05881,FOXG_13692,FOXG_06364,FOXG_04233,FOXG_08675,FOXG_16912,FOXG_15621,FOXG_12684,FOXG_11989,FOXG_02979,FOXG_16833,FOXG_01032,FOX…
GO:0009451	RNA modification	biological_process	0.001812	29	1338	140	11749	FOXG_17418,FOXG_09487,FOXG_04045,FOXG_02367,FOXG_12795,FOXG_09568,FOXG_07666,FOXG_01565,FOXG_02159,FOXG_11236,FOXG_08341,FOXG_05957,FOXG_12867,FOXG_02368,FOXG_01463,FOXG_02118,FOXG_13365,FOXG_10073,FOXG_17749,FOXG_04293,FOXG_01711,FOXG_08265,FOXG_14580,FOXG_09418,FOXG_08125,FOXG_12771,FOXG_11106,FOXG_16551,FOXG_00375
GO:0051179	localization	biological_process	0.001888	299	1338	2163	11749	FOXG_01408,FOXG_12112,FOXG_13504,FOXG_13524,FOXG_12380,FOXG_05968,FOXG_04265,FOXG_01599,FOXG_09941,FOXG_05898,FOXG_01367,FOXG_12240,FOXG_09224,FOXG_10964,FOXG_08228,FOXG_02336,FOXG_11984,FOXG_04508,FOXG_10991,FOXG_13266,FOXG_13924,FOXG_06078,FOXG_10467,FOXG_04899,FOXG_07972,FOXG_10296,FOXG_10778,FOXG_08788,FOXG_05843,FOXG_04234,FOXG_02837,FOXG_03474,FOXG_09769,FOXG_10935,FOXG_08371,FOXG_10923,FOX…
GO:0051234	establishment of localization	biological_process	0.0021232	292	1338	2108	11749	FOXG_08668,FOXG_06148,FOXG_12766,FOXG_16470,FOXG_12279,FOXG_04936,FOXG_11784,FOXG_08371,FOXG_10935,FOXG_10923,FOXG_11412,FOXG_10063,FOXG_13418,FOXG_04198,FOXG_02379,FOXG_06317,FOXG_11328,FOXG_04866,FOXG_04005,FOXG_13342,FOXG_00782,FOXG_17534,FOXG_16903,FOXG_05023,FOXG_06126,FOXG_03129,FOXG_08120,FOXG_02308,FOXG_02808,FOXG_04943,FOXG_13864,FOXG_10282,FOXG_03356,FOXG_13591,FOXG_02073,FOXG_15236,FOX…
GO:0005375	copper ion transmembrane transporter activity	molecular_function	0.002245	6	1338	15	11749	FOXG_13082,FOXG_11475,FOXG_07770,FOXG_01748,FOXG_03101,FOXG_15714
GO:0035434	copper ion transmembrane transport	biological_process	0.002245	6	1338	15	11749	FOXG_01748,FOXG_07770,FOXG_13082,FOXG_11475,FOXG_03101,FOXG_15714
GO:0006827	high-affinity iron ion transmembrane transport	biological_process	0.0023154	4	1338	6	11749	FOXG_01988,FOXG_02845,FOXG_04487,FOXG_07914
GO:0033573	high-affinity iron permease complex	cellular_component	0.0023154	4	1338	6	11749	FOXG_04487,FOXG_02845,FOXG_01988,FOXG_07914
GO:0034755	iron ion transmembrane transport	biological_process	0.0023628	5	1338	10	11749	FOXG_02845,FOXG_04487,FOXG_01988,FOXG_07914,FOXG_08588
GO:0016667	oxidoreductase activity, acting on a sulfur group of donors	molecular_function	0.0029208	10	1338	36	11749	FOXG_07541,FOXG_01620,FOXG_10698,FOXG_04440,FOXG_13746,FOXG_08145,FOXG_06197,FOXG_05347,FOXG_13663,FOXG_08417
GO:0008168	methyltransferase activity	molecular_function	0.0033703	50	1338	304	11749	FOXG_02919,FOXG_03229,FOXG_00835,FOXG_04061,FOXG_02800,FOXG_09569,FOXG_06261,FOXG_05246,FOXG_10408,FOXG_02048,FOXG_03025,FOXG_08222,FOXG_10073,FOXG_04293,FOXG_03807,FOXG_03745,FOXG_15723,FOXG_07643,Novel00583,FOXG_13626,FOXG_14580,FOXG_07670,FOXG_09568,FOXG_11954,FOXG_07993,FOXG_15248,FOXG_12795,FOXG_17418,FOXG_09522,FOXG_02251,FOXG_03654,FOXG_11874,FOXG_05957,FOXG_08486,FOXG_02974,FOXG_07666,FOX…
GO:0016741	transferase activity, transferring one-carbon groups	molecular_function	0.0034702	52	1338	318	11749	FOXG_11874,FOXG_03654,FOXG_06351,FOXG_05957,FOXG_08486,FOXG_07666,FOXG_02974,FOXG_09568,FOXG_11954,FOXG_07993,FOXG_15248,FOXG_09522,FOXG_02251,FOXG_12795,FOXG_17418,FOXG_05746,FOXG_02456,FOXG_13738,FOXG_16551,FOXG_06107,FOXG_13500,FOXG_02007,FOXG_17749,FOXG_01711,FOXG_13365,FOXG_08165,FOXG_12867,FOXG_01463,FOXG_00928,FOXG_04061,FOXG_02800,FOXG_05246,FOXG_09569,FOXG_06261,FOXG_02048,FOXG_10408,FOX…
GO:0030488	tRNA methylation	biological_process	0.0035427	4	1338	7	11749	FOXG_11106,FOXG_17749,FOXG_04293,FOXG_07666
GO:0031515	tRNA (m1A) methyltransferase complex	cellular_component	0.0035427	4	1338	7	11749	FOXG_07666,FOXG_17749,FOXG_04293,FOXG_11106
GO:0034708	methyltransferase complex	cellular_component	0.0035427	4	1338	7	11749	FOXG_07666,FOXG_04293,FOXG_17749,FOXG_11106
GO:0043527	tRNA methyltransferase complex	cellular_component	0.0035427	4	1338	7	11749	FOXG_07666,FOXG_04293,FOXG_17749,FOXG_11106
GO:0006826	iron ion transport	biological_process	0.0040997	12	1338	45	11749	FOXG_09261,FOXG_14604,FOXG_07914,FOXG_01988,FOXG_00204,FOXG_08545,FOXG_02845,FOXG_08588,FOXG_10282,FOXG_11329,FOXG_11451,FOXG_04487
GO:0098797	plasma membrane protein complex	cellular_component	0.0043573	10	1338	33	11749	FOXG_01988,FOXG_02473,FOXG_02845,FOXG_03402,FOXG_07914,FOXG_03721,FOXG_13504,FOXG_12739,FOXG_04487,FOXG_06262
GO:0010340	carboxyl-O-methyltransferase activity	molecular_function	0.0047332	12	1338	49	11749	FOXG_17749,FOXG_10073,FOXG_09568,FOXG_07993,FOXG_02251,FOXG_00928,FOXG_13738,FOXG_14580,FOXG_13626,FOXG_07670,FOXG_10408,FOXG_02974
GO:0051998	protein carboxyl O-methyltransferase activity	molecular_function	0.0047332	12	1338	49	11749	FOXG_13738,FOXG_02974,FOXG_10408,FOXG_07670,FOXG_13626,FOXG_14580,FOXG_07993,FOXG_09568,FOXG_10073,FOXG_17749,FOXG_00928,FOXG_02251
GO:0032259	methylation	biological_process	0.0047597	19	1338	93	11749	FOXG_10073,FOXG_04293,FOXG_17749,FOXG_01711,FOXG_13365,FOXG_12867,FOXG_00928,FOXG_02456,FOXG_16551,FOXG_11106,FOXG_14580,FOXG_13626,FOXG_02007,FOXG_09568,FOXG_07993,FOXG_02251,FOXG_12795,FOXG_07666,FOXG_10408
GO:0008324	cation transmembrane transporter activity	molecular_function	0.004924	62	1338	386	11749	FOXG_15714,FOXG_01582,FOXG_08743,FOXG_06048,FOXG_03099,FOXG_11202,FOXG_07770,FOXG_01988,FOXG_03101,FOXG_10282,Novel00137,FOXG_00771,FOXG_04487,FOXG_13864,FOXG_11451,FOXG_08164,FOXG_09261,FOXG_09774,FOXG_00204,FOXG_12784,FOXG_04078,FOXG_10285,FOXG_05915,FOXG_02989,FOXG_04005,FOXG_08444,FOXG_06357,FOXG_13024,FOXG_03809,FOXG_01748,FOXG_01261,FOXG_01541,FOXG_07914,FOXG_09264,FOXG_01190,FOXG_00413,FOX…
GO:0008173	RNA methyltransferase activity	molecular_function	0.005207	15	1338	67	11749	FOXG_03229,FOXG_13365,FOXG_04293,FOXG_10073,FOXG_17749,FOXG_09568,FOXG_00835,FOXG_12795,FOXG_17418,FOXG_12867,FOXG_01463,FOXG_16551,FOXG_05957,FOXG_07666,FOXG_14580
GO:0001510	RNA methylation	biological_process	0.0053564	6	1338	17	11749	FOXG_01711,FOXG_17749,FOXG_04293,FOXG_11106,FOXG_12795,FOXG_07666
GO:0051087	chaperone binding	molecular_function	0.005601	5	1338	11	11749	FOXG_04441,FOXG_06233,FOXG_00763,FOXG_00378,FOXG_03148
GO:0005840	ribosome	cellular_component	0.0058798	34	1338	203	11749	FOXG_08408,FOXG_08060,FOXG_05765,FOXG_02993,FOXG_05134,FOXG_12008,FOXG_06314,FOXG_00467,FOXG_13931,FOXG_11170,FOXG_00316,FOXG_10466,FOXG_13874,FOXG_06229,FOXG_11474,FOXG_08164,FOXG_00480,FOXG_00340,FOXG_00377,FOXG_09061,FOXG_10284,FOXG_00010,FOXG_13809,FOXG_12348,FOXG_13522,FOXG_11498,FOXG_03128,FOXG_11321,FOXG_04148,FOXG_05162,FOXG_13662,FOXG_00736,FOXG_09050,FOXG_11512
GO:0045454	cell redox homeostasis	biological_process	0.006904	9	1338	35	11749	FOXG_01620,FOXG_02779,FOXG_09111,FOXG_04440,FOXG_03130,FOXG_10698,FOXG_05843,FOXG_08417,FOXG_13663
GO:0008175	tRNA methyltransferase activity	molecular_function	0.0070445	13	1338	57	11749	FOXG_17418,FOXG_00835,FOXG_12867,FOXG_01463,FOXG_13365,FOXG_10073,FOXG_17749,FOXG_04293,FOXG_09568,FOXG_07666,FOXG_14580,FOXG_16551,FOXG_05957
GO:1990234	transferase complex	cellular_component	0.0070568	28	1338	150	11749	FOXG_10923,FOXG_03721,FOXG_12739,FOXG_00329,FOXG_00976,FOXG_11106,FOXG_08421,FOXG_03302,FOXG_04293,FOXG_00396,FOXG_17749,FOXG_00887,FOXG_15417,FOXG_01663,FOXG_07666,FOXG_04111,FOXG_11225,FOXG_03150,FOXG_06262,FOXG_00466,Novel00240,FOXG_03402,FOXG_05286,FOXG_04045,FOXG_02250,FOXG_12795,FOXG_08168,FOXG_05935
GO:0006825	copper ion transport	biological_process	0.007148	6	1338	18	11749	FOXG_03101,FOXG_15714,FOXG_01748,FOXG_07770,FOXG_13082,FOXG_11475
GO:0044550	secondary metabolite biosynthetic process	biological_process	0.0074997	4	1338	8	11749	FOXG_09784,FOXG_00413,FOXG_13564,FOXG_02928
GO:0003735	structural constituent of ribosome	molecular_function	0.00903	33	1338	201	11749	FOXG_05134,FOXG_02993,FOXG_12008,FOXG_08408,FOXG_08060,FOXG_13874,FOXG_00316,FOXG_10466,FOXG_08164,FOXG_00480,FOXG_06229,FOXG_11474,FOXG_00467,FOXG_13931,FOXG_06314,FOXG_11170,FOXG_11498,FOXG_03128,FOXG_13522,FOXG_04148,FOXG_11321,FOXG_00377,FOXG_09061,FOXG_00340,FOXG_00010,FOXG_12348,FOXG_10284,FOXG_12669,FOXG_09050,FOXG_11512,FOXG_05162,FOXG_13662,FOXG_00736
GO:0015035	protein disulfide oxidoreductase activity	molecular_function	0.00918	5	1338	17	11749	FOXG_01620,FOXG_13663,FOXG_04440,FOXG_08417,FOXG_10698
GO:0015036	disulfide oxidoreductase activity	molecular_function	0.00918	5	1338	17	11749	FOXG_08417,FOXG_04440,FOXG_13663,FOXG_10698,FOXG_01620
GO:0019725	cellular homeostasis	biological_process	0.0092546	17	1338	90	11749	FOXG_08164,FOXG_08417,FOXG_08228,FOXG_05843,FOXG_12784,FOXG_04440,FOXG_09111,FOXG_01541,FOXG_02779,FOXG_13663,FOXG_12883,FOXG_10698,FOXG_03130,FOXG_05950,FOXG_17723,FOXG_10923,FOXG_01620
GO:0000148	1,3-beta-D-glucan synthase complex	cellular_component	0.0098363	3	1338	4	11749	FOXG_03721,FOXG_12739,FOXG_03402
GO:0003843	1,3-beta-D-glucan synthase activity	molecular_function	0.0098363	3	1338	4	11749	FOXG_12739,FOXG_03721,FOXG_03402
GO:0006074	(1->3)-beta-D-glucan metabolic process	biological_process	0.0098363	3	1338	4	11749	FOXG_12739,FOXG_03721,FOXG_03402
GO:0006075	(1->3)-beta-D-glucan biosynthetic process	biological_process	0.0098363	3	1338	4	11749	FOXG_03402,FOXG_03721,FOXG_12739
GO:0006518	peptide metabolic process	biological_process	0.0098963	51	1338	324	11749	FOXG_12796,FOXG_13650,FOXG_11512,FOXG_09050,FOXG_05286,FOXG_00736,FOXG_13662,FOXG_05162,FOXG_00123,FOXG_11321,FOXG_13851,FOXG_00413,FOXG_04148,FOXG_17761,FOXG_13522,FOXG_03128,FOXG_11498,FOXG_10284,FOXG_17760,FOXG_12348,FOXG_00010,FOXG_00340,FOXG_02149,FOXG_09061,FOXG_00377,FOXG_02470,FOXG_11474,FOXG_09784,FOXG_06229,FOXG_00480,FOXG_08164,FOXG_00835,FOXG_10466,FOXG_02250,FOXG_00316,FOXG_13874,FOX…
GO:0043414	macromolecule methylation	biological_process	0.010551	11	1338	47	11749	FOXG_17749,FOXG_04293,FOXG_01711,FOXG_02251,FOXG_12795,FOXG_00928,FOXG_11106,FOXG_13626,FOXG_02007,FOXG_07666,FOXG_10408
GO:0006400	tRNA modification	biological_process	0.010847	22	1338	112	11749	FOXG_11236,FOXG_02159,FOXG_01565,FOXG_07666,FOXG_05957,FOXG_08341,FOXG_09487,FOXG_17418,FOXG_04045,FOXG_09568,FOXG_14580,FOXG_09418,FOXG_00375,FOXG_16551,FOXG_11106,FOXG_01463,FOXG_12867,FOXG_08265,FOXG_04293,FOXG_10073,FOXG_17749,FOXG_13365
GO:0008276	protein methyltransferase activity	molecular_function	0.011191	13	1338	59	11749	FOXG_07993,FOXG_09568,FOXG_17749,FOXG_10073,FOXG_00928,FOXG_02251,FOXG_05957,FOXG_13738,FOXG_02974,FOXG_10408,FOXG_07670,FOXG_13626,FOXG_14580
GO:0017053	transcriptional repressor complex	cellular_component	0.011262	4	1338	7	11749	FOXG_13418,FOXG_00887,FOXG_03305,FOXG_02145
GO:0030030	cell projection organization	biological_process	0.011859	7	1338	23	11749	FOXG_05200,FOXG_11110,FOXG_07944,FOXG_07027,FOXG_10592,FOXG_12331,FOXG_17723
GO:0006570	tyrosine metabolic process	biological_process	0.011948	4	1338	10	11749	FOXG_01993,FOXG_03463,FOXG_11793,FOXG_11498
GO:1901606	alpha-amino acid catabolic process	biological_process	0.012153	7	1338	24	11749	FOXG_03463,FOXG_01993,FOXG_15240,FOXG_00214,FOXG_01937,FOXG_09062,FOXG_02200
GO:0042623	ATPase activity, coupled	molecular_function	0.012811	25	1338	119	11749	FOXG_10675,FOXG_06317,FOXG_06048,FOXG_03082,Novel00137,FOXG_14636,FOXG_11187,FOXG_09082,FOXG_00378,FOXG_08526,FOXG_02979,FOXG_13653,FOXG_01579,FOXG_08341,FOXG_12684,FOXG_03654,FOXG_05156,FOXG_11989,FOXG_00192,FOXG_00515,FOXG_10296,FOXG_01557,FOXG_09840,FOXG_15760,FOXG_07972
GO:0031072	heat shock protein binding	molecular_function	0.013392	4	1338	10	11749	FOXG_11516,FOXG_02000,FOXG_08295,FOXG_05010
GO:0007286	spermatid development	biological_process	0.014134	2	1338	2	11749	FOXG_02928,FOXG_02991
GO:0048515	spermatid differentiation	biological_process	0.014134	2	1338	2	11749	FOXG_02928,FOXG_02991
GO:0030529	ribonucleoprotein complex	cellular_component	0.014429	46	1338	302	11749	FOXG_05162,FOXG_13662,FOXG_05693,FOXG_00736,FOXG_09050,FOXG_11512,FOXG_00377,FOXG_09061,FOXG_00340,FOXG_00010,FOXG_13809,FOXG_12348,FOXG_10698,FOXG_10284,FOXG_11498,FOXG_03128,FOXG_13522,FOXG_04148,FOXG_11321,FOXG_13886,FOXG_13931,FOXG_00467,FOXG_06314,FOXG_08554,FOXG_03016,FOXG_11170,FOXG_05955,FOXG_01829,FOXG_13874,FOXG_04234,FOXG_00316,FOXG_10466,FOXG_08164,FOXG_01165,FOXG_00480,FOXG_06229,FOX…
GO:0016791	phosphatase activity	molecular_function	0.014801	22	1338	108	11749	FOXG_00957,FOXG_00963,FOXG_08526,FOXG_12310,FOXG_02340,FOXG_12362,FOXG_08341,FOXG_02159,FOXG_07597,FOXG_03333,FOXG_01037,FOXG_08265,FOXG_09456,FOXG_00828,FOXG_04351,FOXG_00375,FOXG_10013,FOXG_00101,FOXG_03787,FOXG_11036,FOXG_09418,FOXG_00903
GO:1901564	organonitrogen compound metabolic process	biological_process	0.01491	142	1338	1059	11749	FOXG_07186,FOXG_13668,FOXG_05134,FOXG_02200,FOXG_01172,FOXG_06078,FOXG_12345,FOXG_08356,FOXG_02250,FOXG_08652,FOXG_08945,FOXG_11474,FOXG_02049,FOXG_05334,FOXG_00634,FOXG_06314,FOXG_04668,FOXG_00467,FOXG_11170,FOXG_08999,FOXG_13522,FOXG_11498,FOXG_03148,FOXG_01937,FOXG_17761,FOXG_01190,FOXG_04148,FOXG_00810,FOXG_17760,FOXG_00010,FOXG_13157,FOXG_01367,FOXG_01282,FOXG_05956,FOXG_03059,FOXG_12796,FOX…
GO:0016863	intramolecular oxidoreductase activity, transposing C=C bonds	molecular_function	0.015367	3	1338	6	11749	FOXG_09408,FOXG_12873,FOXG_11658
GO:0047750	cholestenol delta-isomerase activity	molecular_function	0.015367	3	1338	6	11749	FOXG_11658,FOXG_12873,FOXG_09408
GO:0044459	plasma membrane part	cellular_component	0.015652	17	1338	83	11749	FOXG_13924,FOXG_03721,FOXG_13504,FOXG_12739,FOXG_02501,FOXG_04487,FOXG_06102,FOXG_07914,FOXG_01988,FOXG_15398,FOXG_02845,FOXG_02473,FOXG_06262,FOXG_02000,FOXG_15406,FOXG_05389,FOXG_03402
GO:0006811	ion transport	biological_process	0.016486	93	1338	642	11749	FOXG_10282,FOXG_13864,FOXG_10278,FOXG_01646,FOXG_01275,FOXG_16550,FOXG_09114,FOXG_05007,FOXG_01582,FOXG_01988,FOXG_12856,FOXG_04078,FOXG_13350,FOXG_11110,FOXG_10285,FOXG_06357,FOXG_04005,FOXG_11138,FOXG_09261,FOXG_16899,FOXG_02808,FOXG_02308,FOXG_00204,FOXG_16544,FOXG_11481,FOXG_04198,Novel00184,FOXG_09418,FOXG_10923,FOXG_07914,FOXG_03476,FOXG_10059,FOXG_02473,FOXG_08545,FOXG_11329,FOXG_09338,FOX…
GO:0016703	oxidoreductase activity, acting on single donors with incorporation of molecular oxygen, incorporation of one atom of oxygen (internal monooxygenases or internal mixed function oxidases)	molecular_function	0.016829	8	1338	30	11749	FOXG_09785,FOXG_00823,FOXG_08652,FOXG_05010,FOXG_05334,FOXG_16831,FOXG_10336,FOXG_08356
GO:0017119	Golgi transport complex	cellular_component	0.016914	5	1338	15	11749	FOXG_00782,FOXG_01408,FOXG_07578,FOXG_03024,FOXG_06309
GO:1901566	organonitrogen compound biosynthetic process	biological_process	0.017746	101	1338	742	11749	FOXG_00123,FOXG_12279,FOXG_13138,FOXG_00298,FOXG_11512,FOXG_16471,FOXG_09061,FOXG_02470,FOXG_00377,FOXG_00340,FOXG_02149,FOXG_12348,FOXG_15238,FOXG_10284,FOXG_08357,FOXG_07945,FOXG_08265,FOXG_03737,FOXG_11321,FOXG_13851,FOXG_09473,FOXG_01075,FOXG_06357,FOXG_13874,FOXG_10466,FOXG_00480,FOXG_02153,FOXG_09784,FOXG_06229,FOXG_08060,FOXG_08408,FOXG_05362,FOXG_10642,FOXG_00375,FOXG_02423,FOXG_02781,FOX…
GO:0019748	secondary metabolic process	biological_process	0.017768	5	1338	15	11749	FOXG_09784,FOXG_00413,Novel00137,FOXG_13564,FOXG_02928
GO:0043603	cellular amide metabolic process	biological_process	0.017966	57	1338	383	11749	FOXG_00340,FOXG_02149,FOXG_00377,FOXG_02470,FOXG_09061,FOXG_17760,FOXG_10284,FOXG_03967,FOXG_00010,FOXG_12348,FOXG_13522,FOXG_08357,FOXG_11498,FOXG_03128,FOXG_13851,FOXG_00413,FOXG_11321,FOXG_17761,FOXG_04148,FOXG_00123,FOXG_05162,FOXG_00445,FOXG_13662,FOXG_00736,FOXG_09050,FOXG_05286,FOXG_13650,FOXG_12796,FOXG_11512,FOXG_08408,FOXG_08060,FOXG_13668,FOXG_02993,FOXG_05134,FOXG_01172,FOXG_01603,FOX…
GO:0072509	divalent inorganic cation transmembrane transporter activity	molecular_function	0.01835	17	1338	88	11749	FOXG_08545,FOXG_06048,FOXG_12883,FOXG_17723,FOXG_10923,FOXG_11451,FOXG_10282,FOXG_05950,FOXG_12784,FOXG_00204,FOXG_14604,FOXG_09261,FOXG_08164,FOXG_09774,FOXG_08228,FOXG_01541,FOXG_11329
GO:0005890	sodium:potassium-exchanging ATPase complex	cellular_component	0.021005	2	1338	2	11749	FOXG_06262,FOXG_02473
GO:0090533	cation-transporting ATPase complex	cellular_component	0.021005	2	1338	2	11749	FOXG_02473,FOXG_06262
GO:0098533	ATPase dependent transmembrane transport complex	cellular_component	0.021005	2	1338	2	11749	FOXG_06262,FOXG_02473
GO:1904564	Nbp35-Cfd1 ATPase complex	cellular_component	0.021005	2	1338	2	11749	FOXG_02473,FOXG_06262
GO:0009112	nucleobase metabolic process	biological_process	0.024434	4	1338	11	11749	FOXG_00810,FOXG_03148,FOXG_08652,FOXG_03737
GO:0046112	nucleobase biosynthetic process	biological_process	0.024434	4	1338	11	11749	FOXG_03737,FOXG_03148,FOXG_00810,FOXG_08652
GO:0009987	cellular process	biological_process	0.024672	768	1338	6231	11749	FOXG_03099,FOXG_12856,FOXG_01988,FOXG_04293,FOXG_12008,FOXG_05007,FOXG_07948,FOXG_15471,FOXG_11200,FOXG_01481,FOXG_10278,FOXG_00745,FOXG_10642,FOXG_03223,FOXG_02781,FOXG_11350,FOXG_02367,FOXG_10466,FOXG_08237,FOXG_05905,FOXG_00480,FOXG_16899,FOXG_02145,FOXG_06229,FOXG_02000,FOXG_09804,FOXG_07759,FOXG_01688,FOXG_12867,FOXG_06318,FOXG_07914,FOXG_03476,FOXG_09811,FOXG_03727,FOXG_11187,FOXG_08162,FOX…
GO:0006613	cotranslational protein targeting to membrane	biological_process	0.024732	12	1338	50	11749	FOXG_00375,FOXG_12684,FOXG_08554,FOXG_05881,FOXG_02159,FOXG_09418,FOXG_09840,FOXG_05534,FOXG_03968,FOXG_05009,FOXG_04234,FOXG_00378
GO:0030436	asexual sporulation	biological_process	0.026165	4	1338	10	11749	FOXG_00170,FOXG_01525,Novel00225,FOXG_07556
GO:0034220	ion transmembrane transport	biological_process	0.027417	36	1338	225	11749	FOXG_15391,FOXG_16832,FOXG_05156,FOXG_08588,FOXG_01367,FOXG_11475,FOXG_02474,Novel00184,FOXG_12112,FOXG_09418,FOXG_13082,FOXG_13504,FOXG_16544,FOXG_04198,FOXG_02845,FOXG_01190,FOXG_07914,FOXG_03476,FOXG_03828,FOXG_11592,FOXG_01748,FOXG_13350,FOXG_06357,FOXG_17777,FOXG_16899,FOXG_13864,FOXG_11450,FOXG_04487,FOXG_10278,FOXG_03101,FOXG_01274,FOXG_01988,FOXG_07770,FOXG_15714,FOXG_09114,FOXG_05007
GO:0016701	oxidoreductase activity, acting on single donors with incorporation of molecular oxygen	molecular_function	0.027434	13	1338	66	11749	FOXG_05334,FOXG_05010,FOXG_01993,FOXG_08652,FOXG_08236,FOXG_00823,FOXG_09785,FOXG_02278,FOXG_08356,FOXG_10458,FOXG_16831,FOXG_10336,FOXG_03463
GO:0008270	zinc ion binding	molecular_function	0.028135	137	1338	975	11749	FOXG_01330,Novel00240,FOXG_11038,FOXG_08168,FOXG_08967,FOXG_14518,FOXG_01726,FOXG_03024,FOXG_08999,FOXG_13252,FOXG_09841,FOXG_06241,FOXG_05347,FOXG_01041,FOXG_15234,FOXG_02133,FOXG_00483,FOXG_06155,FOXG_13924,FOXG_12906,FOXG_05537,FOXG_04236,FOXG_13654,FOXG_09150,FOXG_12785,FOXG_10379,FOXG_09126,FOXG_13684,FOXG_11268,FOXG_01324,FOXG_13265,FOXG_03305,FOXG_09938,FOXG_09222,FOXG_13367,FOXG_06401,FOX…
GO:0006612	protein targeting to membrane	biological_process	0.028935	12	1338	51	11749	FOXG_02159,FOXG_09418,FOXG_09840,FOXG_05881,FOXG_08554,FOXG_12684,FOXG_00375,FOXG_00378,FOXG_04234,FOXG_05009,FOXG_03968,FOXG_05534
GO:0016410	N-acyltransferase activity	molecular_function	0.030258	17	1338	113	11749	FOXG_07724,FOXG_08059,FOXG_08343,FOXG_03351,FOXG_08547,FOXG_02305,FOXG_01276,FOXG_09550,FOXG_01937,FOXG_05797,FOXG_01064,FOXG_03676,FOXG_13015,FOXG_10920,FOXG_09167,FOXG_03198,FOXG_01305
GO:0016884	carbon-nitrogen ligase activity, with glutamine as amido-N-donor	molecular_function	0.03142	3	1338	6	11749	FOXG_03059,FOXG_07788,FOXG_00445
GO:0051184	cofactor transporter activity	molecular_function	0.031705	3	1338	6	11749	FOXG_01582,FOXG_03509,FOXG_11412
GO:0016426	tRNA (adenine) methyltransferase activity	molecular_function	0.032536	3	1338	7	11749	FOXG_07666,FOXG_04293,FOXG_17749
GO:0016429	tRNA (adenine-N1-)-methyltransferase activity	molecular_function	0.032536	3	1338	7	11749	FOXG_17749,FOXG_04293,FOXG_07666
GO:1901565	organonitrogen compound catabolic process	biological_process	0.032823	13	1338	69	11749	FOXG_00214,FOXG_01937,FOXG_02200,FOXG_02049,FOXG_07862,FOXG_01993,FOXG_16470,FOXG_01282,FOXG_09062,FOXG_07636,FOXG_15240,FOXG_03463,FOXG_05910
GO:0022804	active transmembrane transporter activity	molecular_function	0.034269	26	1338	133	11749	FOXG_00684,FOXG_11187,Novel00137,FOXG_10059,FOXG_04323,FOXG_06048,FOXG_10675,FOXG_06317,FOXG_10449,FOXG_09840,FOXG_15760,FOXG_13024,FOXG_07972,FOXG_01261,FOXG_00515,FOXG_10296,FOXG_11110,FOXG_04078,FOXG_05156,FOXG_11989,FOXG_02979,FOXG_01579,FOXG_13653,FOXG_09082,FOXG_15457,FOXG_03670
GO:0009063	cellular amino acid catabolic process	biological_process	0.034627	7	1338	28	11749	FOXG_03463,FOXG_01993,FOXG_15240,FOXG_02200,FOXG_09062,FOXG_00214,FOXG_01937
GO:0046677	response to antibiotic	biological_process	0.034724	5	1338	16	11749	FOXG_09287,FOXG_04148,FOXG_01814,FOXG_03064,FOXG_12144
GO:0015085	calcium ion transmembrane transporter activity	molecular_function	0.035037	10	1338	49	11749	FOXG_12784,FOXG_06048,FOXG_08164,FOXG_09774,FOXG_08228,FOXG_12883,FOXG_17723,FOXG_01541,FOXG_10923,FOXG_05950
GO:0004190	aspartic-type endopeptidase activity	molecular_function	0.035528	18	1338	101	11749	FOXG_04233,FOXG_08164,FOXG_03035,FOXG_08228,FOXG_07556,FOXG_00192,FOXG_05156,FOXG_05915,FOXG_01525,Novel00157,FOXG_02464,FOXG_11619,FOXG_13892,FOXG_17723,FOXG_01496,Novel00225,FOXG_00170,FOXG_03398
GO:0070001	aspartic-type peptidase activity	molecular_function	0.035528	18	1338	101	11749	FOXG_07556,FOXG_00192,FOXG_05156,FOXG_05915,FOXG_01525,FOXG_08164,FOXG_04233,FOXG_03035,FOXG_08228,FOXG_13892,FOXG_11619,FOXG_17723,FOXG_01496,FOXG_00170,Novel00225,FOXG_03398,Novel00157,FOXG_02464
GO:0006891	intra-Golgi vesicle-mediated transport	biological_process	0.036221	6	1338	22	11749	FOXG_00782,FOXG_01408,FOXG_12119,FOXG_08341,FOXG_07578,FOXG_03024
GO:0022836	gated channel activity	molecular_function	0.036314	14	1338	73	11749	FOXG_08164,FOXG_09774,FOXG_16471,FOXG_12883,FOXG_08228,FOXG_12784,Novel00154,FOXG_02989,FOXG_05950,FOXG_14969,FOXG_17723,FOXG_10923,FOXG_01541,FOXG_09338
GO:0030001	metal ion transport	biological_process	0.036595	45	1338	305	11749	FOXG_09418,FOXG_13082,FOXG_11481,FOXG_08545,FOXG_03157,FOXG_10592,FOXG_02845,FOXG_02473,FOXG_07914,FOXG_11329,FOXG_10454,FOXG_10520,FOXG_08588,Novel00154,FOXG_11475,FOXG_08557,FOXG_14604,FOXG_11513,FOXG_08228,FOXG_13864,FOXG_04487,FOXG_11451,FOXG_10282,FOXG_03101,FOXG_00771,FOXG_01988,FOXG_02054,FOXG_07770,FOXG_11202,FOXG_01646,FOXG_06078,FOXG_15714,FOXG_16550,FOXG_01275,FOXG_01582,FOXG_03809,FOX…
GO:0005787	signal peptidase complex	cellular_component	0.036781	3	1338	10	11749	FOXG_02250,FOXG_05286,FOXG_00466
GO:0006465	signal peptide processing	biological_process	0.036781	3	1338	10	11749	FOXG_05286,FOXG_02250,FOXG_00466
GO:0006206	pyrimidine nucleobase metabolic process	biological_process	0.037095	3	1338	7	11749	FOXG_03148,FOXG_08652,FOXG_03737
GO:0019856	pyrimidine nucleobase biosynthetic process	biological_process	0.037095	3	1338	7	11749	FOXG_03148,FOXG_08652,FOXG_03737
GO:0004455	ketol-acid reductoisomerase activity	molecular_function	0.037497	2	1338	3	11749	FOXG_05288,FOXG_04431
GO:0000981	RNA polymerase II transcription factor activity, sequence-specific DNA binding	molecular_function	0.038471	60	1338	383	11749	FOXG_03579,FOXG_03026,FOXG_08830,FOXG_09419,FOXG_03505,FOXG_07573,FOXG_09721,FOXG_08561,FOXG_13312,FOXG_09508,FOXG_15389,FOXG_12831,FOXG_04667,FOXG_13929,FOXG_10379,FOXG_09126,FOXG_15717,FOXG_13684,FOXG_03305,FOXG_13265,FOXG_03799,FOXG_09222,FOXG_00941,FOXG_03754,FOXG_09038,FOXG_13654,FOXG_09150,FOXG_03472,FOXG_04427,FOXG_12785,FOXG_04431,FOXG_03512,FOXG_02133,FOXG_03759,FOXG_01941,FOXG_06395,FOX…
GO:0005216	ion channel activity	molecular_function	0.038648	18	1338	102	11749	FOXG_06357,FOXG_02989,FOXG_01541,FOXG_09338,FOXG_09774,FOXG_16471,FOXG_08228,FOXG_08447,FOXG_08164,FOXG_11454,Novel00154,FOXG_12784,FOXG_13140,FOXG_05950,FOXG_10923,FOXG_14969,FOXG_17723,FOXG_12883
GO:0022838	substrate-specific channel activity	molecular_function	0.038648	18	1338	102	11749	FOXG_08447,FOXG_11454,FOXG_08164,FOXG_16471,FOXG_09774,FOXG_08228,FOXG_13140,Novel00154,FOXG_12784,FOXG_06357,FOXG_02989,FOXG_01541,FOXG_09338,FOXG_12883,FOXG_05950,FOXG_14969,FOXG_17723,FOXG_10923
GO:0044763	single-organism cellular process	biological_process	0.038955	461	1338	3627	11749	FOXG_04102,FOXG_08164,FOXG_05288,FOXG_12881,FOXG_03130,FOXG_01274,FOXG_03101,FOXG_11831,FOXG_11451,FOXG_04363,FOXG_10407,FOXG_05910,FOXG_15727,FOXG_01570,FOXG_12028,FOXG_11202,FOXG_05834,FOXG_00801,FOXG_03760,FOXG_09805,FOXG_01202,FOXG_09062,FOXG_03972,FOXG_08980,FOXG_04076,FOXG_10454,FOXG_00963,FOXG_01929,FOXG_04431,FOXG_15360,FOXG_11386,FOXG_09782,FOXG_10506,FOXG_05204,FOXG_03515,FOXG_03402,FOX…
GO:0006614	SRP-dependent cotranslational protein targeting to membrane	biological_process	0.039331	11	1338	47	11749	FOXG_05009,FOXG_04234,FOXG_00378,FOXG_05534,FOXG_05881,FOXG_09840,FOXG_09418,FOXG_02159,FOXG_00375,FOXG_12684,FOXG_08554
GO:0045047	protein targeting to ER	biological_process	0.039331	11	1338	47	11749	FOXG_05534,FOXG_00378,FOXG_04234,FOXG_05009,FOXG_08554,FOXG_12684,FOXG_00375,FOXG_02159,FOXG_09418,FOXG_09840,FOXG_05881
GO:0072599	establishment of protein localization to endoplasmic reticulum	biological_process	0.039331	11	1338	47	11749	FOXG_00375,FOXG_08554,FOXG_12684,FOXG_05881,FOXG_02159,FOXG_09418,FOXG_09840,FOXG_05534,FOXG_05009,FOXG_04234,FOXG_00378
GO:0004665	prephenate dehydrogenase (NADP+) activity	molecular_function	0.040003	2	1338	4	11749	FOXG_11498,FOXG_11793
GO:0006571	tyrosine biosynthetic process	biological_process	0.040003	2	1338	4	11749	FOXG_11793,FOXG_11498
GO:0008977	prephenate dehydrogenase activity	molecular_function	0.040003	2	1338	4	11749	FOXG_11793,FOXG_11498
GO:0006749	glutathione metabolic process	biological_process	0.040668	3	1338	6	11749	FOXG_12796,FOXG_02149,FOXG_13668
GO:0003993	acid phosphatase activity	molecular_function	0.041073	6	1338	20	11749	FOXG_00957,FOXG_09456,FOXG_02340,FOXG_12362,FOXG_07597,FOXG_00828
GO:0048193	Golgi vesicle transport	biological_process	0.041147	13	1338	72	11749	FOXG_08443,FOXG_00782,FOXG_06364,FOXG_11722,FOXG_01929,FOXG_07578,FOXG_01408,FOXG_12119,FOXG_01599,FOXG_01620,FOXG_13924,FOXG_03024,FOXG_08341
GO:0016423	tRNA (guanine) methyltransferase activity	molecular_function	0.041325	10	1338	51	11749	FOXG_14580,FOXG_05957,FOXG_16551,FOXG_12867,FOXG_01463,FOXG_17418,FOXG_00835,FOXG_09568,FOXG_10073,FOXG_13365
GO:0043043	peptide biosynthetic process	biological_process	0.04144	46	1338	311	11749	FOXG_00316,FOXG_10466,FOXG_00835,FOXG_13874,FOXG_09784,FOXG_06229,FOXG_11474,FOXG_08164,FOXG_00480,FOXG_06314,FOXG_09473,FOXG_13931,FOXG_00467,FOXG_11170,FOXG_01075,FOXG_02993,FOXG_05134,FOXG_01172,FOXG_01603,FOXG_12008,FOXG_08408,FOXG_08060,FOXG_09050,FOXG_13650,FOXG_11512,FOXG_00123,FOXG_05162,FOXG_13662,FOXG_00736,FOXG_13522,FOXG_11498,FOXG_03128,FOXG_00413,FOXG_13851,FOXG_11321,FOXG_17761,FOX…
GO:0044456	synapse part	cellular_component	0.04311	2	1338	3	11749	Novel00302,FOXG_17761
GO:0048786	presynaptic active zone	cellular_component	0.04311	2	1338	3	11749	Novel00302,FOXG_17761
GO:0097458	neuron part	cellular_component	0.04311	2	1338	3	11749	Novel00302,FOXG_17761
GO:0098793	presynapse	cellular_component	0.04311	2	1338	3	11749	FOXG_17761,Novel00302
GO:0015399	primary active transmembrane transporter activity	molecular_function	0.043189	17	1338	82	11749	FOXG_09082,FOXG_13653,FOXG_01579,FOXG_02979,FOXG_05156,FOXG_11989,FOXG_00515,FOXG_10296,FOXG_07972,FOXG_09840,FOXG_15760,FOXG_06317,FOXG_10675,FOXG_06048,Novel00137,FOXG_11187,FOXG_00684
GO:0015405	P-P-bond-hydrolysis-driven transmembrane transporter activity	molecular_function	0.043189	17	1338	82	11749	FOXG_09840,FOXG_15760,FOXG_07972,FOXG_10296,FOXG_00515,FOXG_11989,FOXG_05156,FOXG_02979,FOXG_01579,FOXG_13653,FOXG_09082,FOXG_00684,FOXG_11187,Novel00137,FOXG_06048,FOXG_10675,FOXG_06317
GO:0002252	immune effector process	biological_process	0.043456	5	1338	20	11749	FOXG_01929,FOXG_07578,FOXG_08341,FOXG_06401,FOXG_09061
GO:0008171	O-methyltransferase activity	molecular_function	0.045015	16	1338	96	11749	FOXG_02251,FOXG_07993,FOXG_02919,FOXG_09568,FOXG_10408,FOXG_02974,FOXG_09569,FOXG_00928,FOXG_13365,FOXG_10073,FOXG_17749,FOXG_07670,FOXG_14580,FOXG_13626,FOXG_13738,FOXG_16551
GO:1902582	single-organism intracellular transport	biological_process	0.046016	34	1338	219	11749	FOXG_12119,FOXG_00375,FOXG_13924,FOXG_03968,FOXG_01646,FOXG_09840,FOXG_11138,FOXG_08554,FOXG_03024,FOXG_00782,FOXG_04234,FOXG_05023,FOXG_07578,FOXG_09418,FOXG_01408,FOXG_01620,FOXG_05881,FOXG_13692,FOXG_04198,FOXG_08443,FOXG_05009,FOXG_05968,FOXG_02159,FOXG_01599,FOXG_01679,FOXG_12684,FOXG_08341,FOXG_00378,FOXG_11722,FOXG_06364,FOXG_05534,FOXG_08228,FOXG_08675,FOXG_01929
GO:0007606	sensory perception of chemical stimulus	biological_process	0.046363	4	1338	12	11749	FOXG_03198,FOXG_03557,FOXG_00052,FOXG_01640
GO:0015267	channel activity	molecular_function	0.046719	18	1338	105	11749	Novel00154,FOXG_12784,FOXG_13140,FOXG_08228,FOXG_16471,FOXG_09774,FOXG_08164,FOXG_11454,FOXG_08447,FOXG_09338,FOXG_01541,FOXG_06357,FOXG_02989,FOXG_12883,FOXG_10923,FOXG_17723,FOXG_14969,FOXG_05950
GO:0022803	passive transmembrane transporter activity	molecular_function	0.046719	18	1338	105	11749	FOXG_12883,FOXG_05950,FOXG_14969,FOXG_17723,FOXG_10923,FOXG_08447,FOXG_11454,FOXG_08164,FOXG_16471,FOXG_09774,FOXG_08228,FOXG_13140,Novel00154,FOXG_12784,FOXG_06357,FOXG_02989,FOXG_01541,FOXG_09338
GO:0005886	plasma membrane	cellular_component	0.04672	25	1338	154	11749	Novel00137,FOXG_13924,FOXG_04890,FOXG_16544,FOXG_13504,FOXG_12739,FOXG_03721,FOXG_02501,FOXG_04487,FOXG_06102,FOXG_07914,FOXG_01988,FOXG_15398,FOXG_02473,FOXG_02845,FOXG_09151,FOXG_05236,FOXG_13395,FOXG_06262,FOXG_03106,FOXG_02000,FOXG_15406,FOXG_05389,FOXG_01466,FOXG_03402
GO:0042626	ATPase activity, coupled to transmembrane movement of substances	molecular_function	0.048737	16	1338	77	11749	FOXG_06048,FOXG_10675,FOXG_06317,FOXG_11187,Novel00137,FOXG_09082,FOXG_09840,FOXG_15760,FOXG_07972,FOXG_10296,FOXG_00515,FOXG_05156,FOXG_11989,FOXG_02979,FOXG_13653,FOXG_01579
GO:0043492	ATPase activity, coupled to movement of substances	molecular_function	0.048737	16	1338	77	11749	FOXG_07972,FOXG_09840,FOXG_15760,FOXG_10296,FOXG_00515,FOXG_11989,FOXG_05156,FOXG_13653,FOXG_01579,FOXG_02979,FOXG_09082,FOXG_11187,Novel00137,FOXG_06048,FOXG_06317,FOXG_10675
