# Supplementary material for: Target of rapamycin controls hyphal growth and pathogenicity through FoTIP4 in Fusarium oxysporum
Source: Mol Plant Pathol. 2021 Jul 20;22(10):1239–55. doi: 10.1111/mpp.13108 (PMC8435236; doi:10.1111/mpp.13108)
Supplement: Supplementary file 12 — TABLE S3 Differentially expressed genes involved in ribosome biogenesis in eukaryotes [file MPP-22-1239-s014.xlsx]

## Sheet: Table S3
Table S3. DEGs of ribosome biogenesis in eukaryotes
Gene_id	readcount_RAP	readcount_DMSO	Log2FoldChange	padj	Blast swiss prot
FOXG_09043	7.86555	25.757	-1.7113	0.0023149	sp|Q12504|RKM4_YEAST Ribosomal lysine N-methyltransferase 4 OS=Saccharomyces cerevisiae (strain ATCC 204508 / S288c) GN=RKM4 PE=1 SV=1//3.9365e-41
FOXG_11242	16.3732	42.555	-1.378	0.00010402	-//-
FOXG_01531	112.544	250.006	-1.1515	7.8995e-19	sp|Q9C270|PWP2_NEUCR Periodic tryptophan protein 2 homolog OS=Neurospora crassa (strain ATCC 24698 / 74-OR23-1A / CBS 708.71 / DSM 1257 / FGSC 987) GN=B18D24.40 PE=3 SV=1//0
FOXG_00396	1005.6	1921.81	-0.93441	1.6532e-82	sp|P27476|NSR1_YEAST Nuclear localization sequence-binding protein OS=Saccharomyces cerevisiae (strain ATCC 204508 / S288c) GN=NSR1 PE=1 SV=1//8.41085e-51
FOXG_02230	59.4186	109.423	-0.88093	9.4372e-06	sp|Q7S302|MRT4_NEUCR Ribosome assembly factor mrt4 OS=Neurospora crassa (strain ATCC 24698 / 74-OR23-1A / CBS 708.71 / DSM 1257 / FGSC 987) GN=mrt4 PE=3 SV=1//2.74315e-129
FOXG_07780	87.5288	160.982	-0.87907	4.8188e-08	sp|O60188|UTP6_SCHPO U3 small nucleolar RNA-associated protein 6 OS=Schizosaccharomyces pombe (strain 972 / ATCC 24843) GN=utp6 PE=3 SV=1//5.20883e-31
FOXG_09151	95.838	172.251	-0.84584	0.001812	sp|Q9UT32|RL1DB_SCHPO Putative ribosome biogenesis protein C8F11.04 OS=Schizosaccharomyces pombe (strain 972 / ATCC 24843) GN=SPAC8F11.04 PE=3 SV=1//2.25578e-38
FOXG_01190	115.064	206.099	-0.8409	1.082e-08	sp|O60161|UTP4_SCHPO U3 small nucleolar RNA-associated protein 4 OS=Schizosaccharomyces pombe (strain 972 / ATCC 24843) GN=utp4 PE=3 SV=1//9.92379e-89
FOXG_10250	130.246	230.353	-0.82261	2.9831e-10	sp|Q2HDW0|ERB1_CHAGB Ribosome biogenesis protein ERB1 OS=Chaetomium globosum (strain ATCC 6205 / CBS 148.51 / DSM 1962 / NBRC 6347 / NRRL 1970) GN=ERB1 PE=3 SV=1//0
FOXG_08545	262.314	460.709	-0.81256	9.1191e-19	sp|Q74ZK6|NOG1_ASHGO Nucleolar GTP-binding protein 1 OS=Ashbya gossypii (strain ATCC 10895 / CBS 109.51 / FGSC 9923 / NRRL Y-1056) GN=NOG1 PE=3 SV=1//0
FOXG_01019	136.017	238.724	-0.81155	3.4502e-10	sp|Q2HCV1|PESC_CHAGB Pescadillo homolog OS=Chaetomium globosum (strain ATCC 6205 / CBS 148.51 / DSM 1962 / NBRC 6347 / NRRL 1970) GN=NOP7 PE=3 SV=1//6.21896e-11
FOXG_11329	236.134	409.687	-0.79491	5.5179e-16	sp|Q7SHR8|NOG2_NEUCR Nucleolar GTP-binding protein 2 OS=Neurospora crassa (strain ATCC 24698 / 74-OR23-1A / CBS 708.71 / DSM 1257 / FGSC 987) GN=nog-2 PE=3 SV=1//0
FOXG_00864	142.222	242.052	-0.76717	2.0176e-09	sp|O13878|UTP17_SCHPO U3 small nucleolar RNA-associated protein 17 OS=Schizosaccharomyces pombe (strain 972 / ATCC 24843) GN=utp17 PE=3 SV=3//2.04321e-27
FOXG_12843	803.912	1342.72	-0.74005	1.1192e-40	sp|Q8X066|NOP58_NEUCR Nucleolar protein 58 OS=Neurospora crassa (strain ATCC 24698 / 74-OR23-1A / CBS 708.71 / DSM 1257 / FGSC 987) GN=nop-58 PE=3 SV=1//0
FOXG_17749	1592.71	2647.1	-0.73293	6.0353e-59	sp|Q9HE26|FBRL_NEUCR rRNA 2&apos;-O-methyltransferase fibrillarin OS=Neurospora crassa (strain ATCC 24698 / 74-OR23-1A / CBS 708.71 / DSM 1257 / FGSC 987) GN=nop-1 PE=3 SV=2//1.03893e-118
FOXG_00052	89.2539	147.175	-0.72154	1.4738e-05	sp|Q12176|MAK21_YEAST Ribosome biogenesis protein MAK21 OS=Saccharomyces cerevisiae (strain ATCC 204508 / S288c) GN=MAK21 PE=1 SV=1//8.20649e-135
FOXG_12883	925.242	1514.06	-0.71052	7.1162e-31	sp|Q12460|NOP56_YEAST Nucleolar protein 56 OS=Saccharomyces cerevisiae (strain ATCC 204508 / S288c) GN=NOP56 PE=1 SV=1//0
FOXG_08981	155.306	250.968	-0.69239	3.2447e-08	sp|Q9UTK0|NOB1_SCHPO 20S-pre-rRNA D-site endonuclease nob1 OS=Schizosaccharomyces pombe (strain 972 / ATCC 24843) GN=nob1 PE=3 SV=1//6.7653e-28
FOXG_08265	123.926	197.943	-0.67561	2.1528e-06	sp|O94653|BMS1_SCHPO Ribosome biogenesis protein bms1 OS=Schizosaccharomyces pombe (strain 972 / ATCC 24843) GN=bms1 PE=1 SV=2//0
FOXG_00571	96.0249	151.019	-0.65325	0.016003	sp|P78750|UTP18_SCHPO Probable U3 small nucleolar RNA-associated protein 18 OS=Schizosaccharomyces pombe (strain 972 / ATCC 24843) GN=SPBC29A3.06 PE=2 SV=3//1.06529e-77
FOXG_08125	497.545	779.054	-0.6469	4.9646e-20	sp|Q2HH48|GAR1_CHAGB H/ACA ribonucleoprotein complex subunit 1 OS=Chaetomium globosum (strain ATCC 6205 / CBS 148.51 / DSM 1962 / NBRC 6347 / NRRL 1970) GN=GAR1 PE=3 SV=1//1.90209e-44
FOXG_02212	316.462	493.38	-0.64067	4.4532e-13	sp|Q6FPU0|RLP24_CANGA Ribosome biogenesis protein RLP24 OS=Candida glabrata (strain ATCC 2001 / CBS 138 / JCM 3761 / NBRC 0622 / NRRL Y-65) GN=RLP24 PE=3 SV=1//3.45865e-62
FOXG_02004	282.125	437.348	-0.63245	1.1166e-11	sp|Q9C2I5|YTM1_NEUCR Ribosome biogenesis protein ytm1 OS=Neurospora crassa (strain ATCC 24698 / 74-OR23-1A / CBS 708.71 / DSM 1257 / FGSC 987) GN=ytm1 PE=3 SV=1//0
FOXG_03391	239.396	370.88	-0.63155	6.4721e-10	sp|P32864|RAEP_YEAST Rab proteins geranylgeranyltransferase component A OS=Saccharomyces cerevisiae (strain ATCC 204508 / S288c) GN=MRS6 PE=1 SV=2//2.5455e-41
FOXG_03016	120.853	186.557	-0.62636	0.00078608	sp|Q04500|UTP14_YEAST U3 small nucleolar RNA-associated protein 14 OS=Saccharomyces cerevisiae (strain ATCC 204508 / S288c) GN=UTP14 PE=1 SV=1//8.79405e-43
FOXG_00204	99.1644	151.558	-0.61198	0.00025865	sp|P40010|NUG1_YEAST Nuclear GTP-binding protein NUG1 OS=Saccharomyces cerevisiae (strain ATCC 204508 / S288c) GN=NUG1 PE=1 SV=1//4.37567e-08
FOXG_00288	51.2547	77.7302	-0.60079	0.014245	sp|Q08096|RCL1_YEAST RNA 3&apos;-terminal phosphate cyclase-like protein OS=Saccharomyces cerevisiae (strain ATCC 204508 / S288c) GN=RCL1 PE=1 SV=1//3.99807e-62
FOXG_08701	104.122	157.598	-0.59797	0.0011384	sp|G0SC29|NLE1_CHATD Ribosome assembly protein 4 OS=Chaetomium thermophilum (strain DSM 1495 / CBS 144.50 / IMI 039719) GN=CTHT_0055700 PE=1 SV=2//0
FOXG_00216	103.757	154.808	-0.57728	0.00042572	sp|Q9UUG1|RPF2_SCHPO Ribosome production factor 2 homolog OS=Schizosaccharomyces pombe (strain 972 / ATCC 24843) GN=SPAC926.08c PE=1 SV=1//1.14914e-100
FOXG_09435	97.5075	145.424	-0.57668	0.0007593	sp|P38805|RPF1_YEAST Ribosome production factor 1 OS=Saccharomyces cerevisiae (strain ATCC 204508 / S288c) GN=RPF1 PE=1 SV=1//1.05709e-63
FOXG_05353	1024.27	1496.55	-0.54705	5.4108e-26	sp|Q6C0I0|SNU13_YARLI 13 kDa ribonucleoprotein-associated protein OS=Yarrowia lipolytica (strain CLIB 122 / E 150) GN=SNU13 PE=3 SV=1//2.28578e-51
FOXG_01064	136.999	196.476	-0.52018	0.00031607	sp|P53914|KRE33_YEAST UPF0202 protein KRE33 OS=Saccharomyces cerevisiae (strain ATCC 204508 / S288c) GN=KRE33 PE=1 SV=1//0
FOXG_11157	132.127	187.032	-0.50136	0.040514	sp|Q12754|RRP12_YEAST Ribosomal RNA-processing protein 12 OS=Saccharomyces cerevisiae (strain ATCC 204508 / S288c) GN=RRP12 PE=1 SV=1//0
FOXG_10528	77.4272	106.239	-0.4564	0.033187	-//-
FOXG_13912	149.725	204.556	-0.45018	0.0012839	sp|Q08235|BRX1_YEAST Ribosome biogenesis protein BRX1 OS=Saccharomyces cerevisiae (strain ATCC 204508 / S288c) GN=BRX1 PE=1 SV=2//1.36383e-100
FOXG_01603	730.51	996.17	-0.44749	5.1881e-13	sp|O43102|CBF5_ASPFU Centromere/microtubule-binding protein cbf5 OS=Neosartorya fumigata (strain ATCC MYA-4609 / Af293 / CBS 101355 / FGSC A1100) GN=cbf5 PE=2 SV=1//0
FOXG_12784	194.055	261.519	-0.43045	0.00069694	sp|O13796|RCQ1_SCHPO Ribosome quality control complex subunit 1 OS=Schizosaccharomyces pombe (strain 972 / ATCC 24843) GN=rqc1 PE=1 SV=2//1.12369e-40
FOXG_10541	130.653	173.3	-0.40753	0.011668	sp|P37838|NOP4_YEAST Nucleolar protein 4 OS=Saccharomyces cerevisiae (strain ATCC 204508 / S288c) GN=NOP4 PE=1 SV=1//9.88074e-32
FOXG_08603	202.571	267.803	-0.40275	0.00092439	sp|Q5BB57|RRF2M_EMENI Ribosome-releasing factor 2, mitochondrial OS=Emericella nidulans (strain FGSC A4 / ATCC 38163 / CBS 112.46 / NRRL 194 / M139) GN=mef2 PE=3 SV=1//1.0045e-165
FOXG_01751	143.331	187.396	-0.38674	0.012086	sp|P87177|YB1C_SCHPO Uncharacterized WD repeat-containing protein C3D6.12 OS=Schizosaccharomyces pombe (strain 972 / ATCC 24843) GN=SPBC3D6.12 PE=1 SV=1//0
FOXG_05421	135.013	174.867	-0.37316	0.018425	sp|O94365|UTP15_SCHPO U3 small nucleolar RNA-associated protein 15 OS=Schizosaccharomyces pombe (strain 972 / ATCC 24843) GN=utp15 PE=3 SV=1//5.99482e-103
FOXG_05100	525.316	679.606	-0.37151	6.2459e-07	sp|P32495|NHP2_YEAST H/ACA ribonucleoprotein complex subunit 2 OS=Saccharomyces cerevisiae (strain ATCC 204508 / S288c) GN=NHP2 PE=1 SV=2//1.05109e-34
FOXG_02155	695.442	873.64	-0.32911	6.6478e-07	sp|A4QTQ9|UTP10_MAGO7 U3 small nucleolar RNA-associated protein 10 OS=Magnaporthe oryzae (strain 70-15 / ATCC MYA-4617 / FGSC 8958) GN=UTP10 PE=3 SV=2//0
FOXG_07985	466.882	580.042	-0.3131	0.00012194	sp|Q02555|RNT1_YEAST Ribonuclease 3 OS=Saccharomyces cerevisiae (strain ATCC 204508 / S288c) GN=RNT1 PE=1 SV=1//8.50519e-10
FOXG_02159	418.061	494.663	-0.24273	0.010088	sp|Q12019|MDN1_YEAST Midasin OS=Saccharomyces cerevisiae (strain ATCC 204508 / S288c) GN=MDN1 PE=1 SV=1//4.85983e-09
FOXG_00997	1695.38	1984.8	-0.22738	1.2117e-06	sp|Q8TG13|CSK2A_NEUCR Casein kinase II subunit alpha OS=Neurospora crassa (strain ATCC 24698 / 74-OR23-1A / CBS 708.71 / DSM 1257 / FGSC 987) GN=cka PE=2 SV=1//0
FOXG_08165	707.514	827.538	-0.22607	0.0014196	sp|Q9P8P7|NEP1_CANAX Ribosomal RNA small subunit methyltransferase NEP1 OS=Candida albicans GN=NEP1 PE=3 SV=1//7.70975e-113
FOXG_00296	4442.81	4137.16	0.10283	0.0050935	sp|Q9P4E9|GSP1_CANAW GTP-binding nuclear protein GSP1/Ran OS=Candida albicans (strain WO-1) GN=GSP1 PE=3 SV=2//4.93662e-138
FOXG_12830	2881.83	2613.67	0.1409	0.00069001	sp|P14068|XPO1_SCHPO Exportin-1 OS=Schizosaccharomyces pombe (strain 972 / ATCC 24843) GN=xpo1 PE=1 SV=3//0
FOXG_03055	1359.62	1218.1	0.15857	0.0063023	sp|Q12532|RQC2_YEAST Ribosome quality control complex subunit 2 OS=Saccharomyces cerevisiae (strain ATCC 204508 / S288c) GN=RQC2 PE=1 SV=1//6.16452e-13
FOXG_12636	826.06	696.86	0.24538	0.0018095	sp|Q4HWE2|XRN2_GIBZE 5&apos;-3&apos; exoribonuclease 2 OS=Gibberella zeae (strain PH-1 / ATCC MYA-4620 / FGSC 9075 / NRRL 31084) GN=RAT1 PE=3 SV=3//7.27636e-152
FOXG_03065	14309.3	11760.2	0.28304	3.2704e-28	sp|P40235|HHP1_SCHPO Casein kinase I homolog hhp1 OS=Schizosaccharomyces pombe (strain 972 / ATCC 24843) GN=hhp1 PE=2 SV=1//0
FOXG_10477	226.312	183.373	0.30353	0.031023	sp|O74945|RIA1_SCHPO Ribosome assembly protein 1 OS=Schizosaccharomyces pombe (strain 972 / ATCC 24843) GN=ria1 PE=3 SV=1//0
FOXG_08324	367.101	278.602	0.39797	0.00022832	sp|P38861|NMD3_YEAST 60S ribosomal export protein NMD3 OS=Saccharomyces cerevisiae (strain ATCC 204508 / S288c) GN=NMD3 PE=1 SV=3//0
FOXG_01926	184.629	139.146	0.40803	0.0073144	sp|O14179|SDO1_SCHPO Ribosome maturation protein sdo1 OS=Schizosaccharomyces pombe (strain 972 / ATCC 24843) GN=sdo1 PE=3 SV=1//1.94278e-63
