# Supplementary material for: Target of rapamycin controls hyphal growth and pathogenicity through FoTIP4 in Fusarium oxysporum
Source: Mol Plant Pathol. 2021 Jul 20;22(10):1239–55. doi: 10.1111/mpp.13108 (PMC8435236; doi:10.1111/mpp.13108)
Supplement: Supplementary file 13 — TABLE S4 Differentially expressed genes encoding cellulase, hemicellulose, and pectinase, as identified by RNA‐seq [file MPP-22-1239-s008.xlsx]

## Sheet: Table S4
Table S4. DEGs of cellulase, hemicellulase and pectinase in transcriptome
Gene_id	readcount_RAP	readcount_DMSO	Log2FoldChange	padj	Blast swiss prot
FOXG_17421	4.19598	20.3451	-2.2776	0.00012049	sp|B3A0S5|XYNA_FUSO4 Endo-1,4-beta-xylanase A OS=Fusarium oxysporum f. sp. lycopersici (strain 4287 / CBS 123668 / FGSC 9935 / NRRL 34936) GN=FOXG_17421 PE=1 SV=1//0
FOXG_14550	24.7987	110.393	-2.1543	1.685e-21	sp|A1D122|BGLM_NEOFI Probable beta-glucosidase M OS=Neosartorya fischeri (strain ATCC 1020 / DSM 3700 / FGSC A1164 / NRRL 181) GN=bglM PE=3 SV=1//0
FOXG_09125	137.597	491.698	-1.8373	5.3088e-73	sp|Q2U325|BGLG_ASPOR Probable beta-glucosidase G OS=Aspergillus oryzae (strain ATCC 42149 / RIB 40) GN=bglG PE=3 SV=1//0
FOXG_09571	36.9236	111.131	-1.5896	5.6404e-14	sp|B0Y7Q8|BGLF_ASPFC Probable beta-glucosidase F OS=Neosartorya fumigata (strain CEA10 / CBS 144.89 / FGSC A1163) GN=bglF PE=3 SV=2//0
FOXG_01306	126.618	377.493	-1.576	3.8509e-35	sp|Q8J0P4|CRF1_ASPFU Probable glycosidase crf1 OS=Neosartorya fumigata (strain ATCC MYA-4609 / Af293 / CBS 101355 / FGSC A1100) GN=crf1 PE=1 SV=2//1.1494e-74
FOXG_16582	295.307	730.966	-1.3076	1.0409e-62	sp|Q4WRH9|AGDC_ASPFU Probable alpha/beta-glucosidase agdC OS=Neosartorya fumigata (strain ATCC MYA-4609 / Af293 / CBS 101355 / FGSC A1100) GN=agdC PE=3 SV=1//0
FOXG_11081	12.0017	28.6275	-1.2542	0.0044429	sp|Q2UPQ4|EGLB_ASPOR Probable endo-beta-1,4-glucanase B OS=Aspergillus oryzae (strain ATCC 42149 / RIB 40) GN=eglB PE=3 SV=1//2.81669e-113
FOXG_02349	203.985	438.581	-1.1044	6.701e-30	sp|Q0CTD7|BGLA_ASPTN Probable beta-glucosidase A OS=Aspergillus terreus (strain NIH 2624 / FGSC A1156) GN=bglA PE=3 SV=1//0
FOXG_04597	13.8608	26.9502	-0.95929	0.038421	sp|Q92457|AGAL2_HYPJE Alpha-galactosidase 2 OS=Hypocrea jecorina GN=agl2 PE=1 SV=1//0
FOXG_00531	1228.53	2305.21	-0.90796	1.29e-90	sp|P23548|GUN_PAEPO Endoglucanase OS=Paenibacillus polymyxa PE=3 SV=2//7.11176e-41
FOXG_05950	2449.63	4576.07	-0.90154	8.12e-147	sp|Q8J0P4|CRF1_ASPFU Probable glycosidase crf1 OS=Neosartorya fumigata (strain ATCC MYA-4609 / Af293 / CBS 101355 / FGSC A1100) GN=crf1 PE=1 SV=2//5.65028e-68
FOXG_05948	29.5581	54.3535	-0.87882	0.0032677	sp|Q2TZY0|PLYB_ASPOR Probable pectate lyase B OS=Aspergillus oryzae (strain ATCC 42149 / RIB 40) GN=plyB PE=3 SV=1//2.50707e-94
FOXG_15424	107.698	196.501	-0.86754	1.59e-09	sp|Q0D1I6|ABFC_ASPTN Probable alpha-L-arabinofuranosidase C OS=Aspergillus terreus (strain NIH 2624 / FGSC A1156) GN=abfC PE=3 SV=1//0
FOXG_01365	24.3095	41.0697	-0.75655	0.033624	sp|A1DFA8|BGLI_NEOFI Probable beta-glucosidase I OS=Neosartorya fischeri (strain ATCC 1020 / DSM 3700 / FGSC A1164 / NRRL 181) GN=bglI PE=3 SV=1//0
FOXG_10604	111.144	187.246	-0.7525	3.07e-07	sp|Q2U8Y5|BGLI_ASPOR Probable beta-glucosidase I OS=Aspergillus oryzae (strain ATCC 42149 / RIB 40) GN=bglI PE=3 SV=1//0
FOXG_13331	41.3286	64.4321	-0.64064	0.019	sp|Q0CZD4|PELF2_ASPTN Probable pectin lyase F-2 OS=Aspergillus terreus (strain NIH 2624 / FGSC A1156) GN=pelF-2 PE=3 SV=1//2.68499e-78
FOXG_11735	32.1377	49.9539	-0.63633	0.04412	sp|A1D1Z9|BGALA_NEOFI Probable beta-galactosidase A OS=Neosartorya fischeri (strain ATCC 1020 / DSM 3700 / FGSC A1164 / NRRL 181) GN=lacA PE=3 SV=1//0
FOXG_02278	55.2342	81.9163	-0.56859	0.01853	sp|P07980|GUB_BACAM Beta-glucanase OS=Bacillus amyloliquefaciens GN=bglA PE=3 SV=1//3.51028e-08
FOXG_03680	127.047	170.63	-0.4255	0.0071222	sp|P49943|XYLB_BACOV Xylosidase/arabinosidase OS=Bacteroides ovatus GN=xsa PE=2 SV=1//1.0676e-130
FOXG_10052	119.85	156.725	-0.387	0.020663	sp|A1D145|PGLR_NEOFI Probable endopolygalacturonase NFIA_008150 OS=Neosartorya fischeri (strain ATCC 1020 / DSM 3700 / FGSC A1164 / NRRL 181) GN=NFIA_008150 PE=3 SV=1//1.33659e-140
FOXG_00435	270.478	353.134	-0.3847	0.00030392	sp|Q8J0Q0|MNS1_CANAX Mannosyl-oligosaccharide 1,2-alpha-mannosidase OS=Candida albicans GN=MNS1 PE=3 SV=2//2.76274e-164
FOXG_00480	141.147	177.769	-0.33281	0.041744	sp|P46238|GUXC_FUSOX Putative exoglucanase type C OS=Fusarium oxysporum PE=2 SV=1//0
FOXG_01147	132.176	98.1914	0.42879	0.039575	sp|I2C092|MANBB_THIHE Beta-mannosidase B OS=Thielavia heterothallica GN=man9 PE=1 SV=1//0
FOXG_03791	2097.47	1492.74	0.49068	5.2534e-28	sp|A1CRJ0|XGEA_ASPCL Probable xyloglucan-specific endo-beta-1,4-glucanase A OS=Aspergillus clavatus (strain ATCC 1007 / CBS 513.65 / DSM 816 / NCTC 3887 / NRRL 1) GN=xgeA PE=3 SV=1//1.78414e-10
FOXG_06359	77.5318	51.663	0.58566	0.019242	sp|Q2UUZ1|EGLC_ASPOR Probable glucan endo-1,3-beta-glucosidase eglC OS=Aspergillus oryzae (strain ATCC 42149 / RIB 40) GN=eglC PE=3 SV=1//3.0407e-129
FOXG_07831	1115.2	681.271	0.711	4.6078e-32	sp|Q9USW3|YHZ7_SCHPO Probable glycosidase C21B10.07 OS=Schizosaccharomyces pombe (strain 972 / ATCC 24843) GN=SPBC21B10.07 PE=3 SV=1//1.03216e-78
FOXG_02734	5939.86	3494.25	0.76544	7.7571e-126	sp|Q2U325|BGLG_ASPOR Probable beta-glucosidase G OS=Aspergillus oryzae (strain ATCC 42149 / RIB 40) GN=bglG PE=3 SV=1//0
FOXG_03907	814.629	408.723	0.99502	1.6105e-43	sp|P23903|E13B_BACCI Glucan endo-1,3-beta-glucosidase A1 OS=Bacillus circulans GN=glcA PE=1 SV=1//5.54675e-15
FOXG_05692	56.0593	26.2288	1.0958	0.00023454	sp|B2GUY0|MA1B1_RAT Endoplasmic reticulum mannosyl-oligosaccharide 1,2-alpha-mannosidase OS=Rattus norvegicus GN=Man1b1 PE=2 SV=2//1.09112e-73
FOXG_10214	142.782	63.6122	1.1664	4.5393e-11	sp|P45798|GUB_RHOMR Beta-glucanase OS=Rhodothermus marinus GN=bglA PE=1 SV=1//8.1527e-10
FOXG_09624	10.9863	1.78627	2.6207	0.00388	sp|Q5BFG8|BGLB_EMENI Beta-glucosidase B OS=Emericella nidulans (strain FGSC A4 / ATCC 38163 / CBS 112.46 / NRRL 194 / M139) GN=bglB PE=1 SV=1//0
